# Supplementary material for: Non-responsiveness to cardioprotection by ischaemic preconditioning in Ossabaw minipigs with genetic predisposition to, but without the phenotype of the metabolic syndrome
Source: Basic Res Cardiol. 2022 Nov 11;117(1):58. doi: 10.1007/s00395-022-00965-0 (PMC9652280; doi:10.1007/s00395-022-00965-0)
Supplement: Supplementary file 2 — Supplementary file2 (XLSX 1158 KB) [file 395_2022_965_MOESM2_ESM.xlsx]

## Sheet: Tabelle1
Numbers of altered base pairs (bp) and variants, both normalized to 1 Mbp, from Ossabaw minipigs and Göttingen Minipigs as compared to exon annotations from the sus scrofa reference sequence GCF_000003025.6
		Ossabaw minipig		Göttingen Minipig
annotated sequence	sequence length	altered bp / Mbp	variants / Mbp	altered bp / Mbp	variants / Mbp
A1BG	1851	0	0	421934	6483
A1CF	9867	12162	3547	0	0
A2M	5044	397	397	397	793
A2ML1	4619	0	0	23815	1948
A3GALT2	2305	0	0	296312	7375
A4GALT	3044	0	0	523982	7227
A4GNT	6247	0	0	0	160
AAAS	2034	0	0	60472	5408
AACS	3305	0	0	144024	4841
AADACL2	2088	0	479	0	0
AADACL3	1227	0	0	815	815
AADACL4	1227	2445	2445	0	815
AADAT	1972	0	0	1014	1014
AAED1	3199	0	0	87527	3439
AAGAB	10054	0	0	27949	4376
AAK1	9693	0	0	41061	825
AAMDC	544	0	0	0	0
AAMP	2019	0	0	283309	7429
AAR2	3880	0	0	773	1289
AARD	1617	0	0	202845	6803
AARS	3479	0	0	287	575
AARS2	4130	0	0	92010	7748
AARSD1	1555	14791	643	1286	3215
AASDH	9127	767	1096	7998	219
AASDHPPT	3507	0	0	97519	285
AASS	6604	0	0	15445	4391
AATF	2144	0	0	112407	2332
AATK	6286	0	0	621063	7318
ABAT	1607	0	0	62228	3734
ABCA1	10404	0	96	1346	1922
ABCA12	9152	3278	1093	328	328
ABCA3	6895	0	0	359101	10297
ABCA4	7790	0	257	33633	4493
ABCA5	7059	142	283	41224	2125
ABCA6	6056	2642	991	2972	1982
ABCA7	7398	0	0	216139	9057
ABCB1	4585	0	0	13304	2835
ABCB10	3854	0	0	134146	778
ABCB11	5931	0	337	1012	1012
ABCB4	6485	154	154	30378	1542
ABCB5	5036	0	0	3177	1589
ABCB6	2863	0	0	153685	5938
ABCB7	3574	0	0	23783	5036
ABCB8	4234	0	0	435994	8266
ABCB9	3683	0	0	81998	7059
ABCC1	6054	0	0	44764	3799
ABCC10	5025	796	796	112040	5771
ABCC11	5687	0	0	13188	2989
ABCC12	8671	0	0	5766	1038
ABCC2	10185	98	98	0	0
ABCC3	6884	726	726	104736	3632
ABCC4	6315	5384	475	68567	2217
ABCC5	11213	0	0	8383	1070
ABCC6	5153	0	0	78401	4852
ABCC8	4852	618	618	123660	4740
ABCC9	6744	0	0	297	741
ABCD1	3553	0	0	734872	7036
ABCD2	4069	246	246	0	492
ABCD3	3552	0	0	55180	1408
ABCD4	2412	0	0	19071	5804
ABCE1	5226	191	383	383	574
ABCF1	3209	0	0	80087	5298
ABCF2	4287	0	0	136692	5132
ABCF3	5211	0	0	9403	3070
ABCG1	6454	0	0	125968	8212
ABCG2	2101	0	0	0	476
ABCG4	4869	0	0	294311	4929
ABCG5	5210	13244	1919	9213	1152
ABCG8	3744	1335	1068	47810	4274
ABHD1	1489	0	0	3358	2015
ABHD10	4594	0	0	4789	2177
ABHD11	1280	0	0	146875	4688
ABHD12	1930	0	0	200000	3627
ABHD12B	3141	0	0	37249	1273
ABHD13	7400	1081	1081	27027	270
ABHD14A	4548	220	220	35180	1759
ABHD14B	2241	0	446	32575	3570
ABHD15	6433	0	0	117674	1865
ABHD16A	3616	553	553	162058	3319
ABHD16B	2066	0	0	686834	2420
ABHD17A	1542	0	0	378729	9728
ABHD17B	2918	0	0	50034	2056
ABHD17C	2426	412	412	308739	2061
ABHD18	4252	0	0	17404	706
ABHD2	7759	0	0	67148	2578
ABHD3	2370	0	0	7595	2110
ABHD4	3256	0	0	0	307
ABHD5	1326	1508	1508	33183	754
ABHD6	2862	349	349	37037	2795
ABHD8	2055	0	0	273479	5839
ABI1	3486	0	0	14056	861
ABI2	10032	0	0	29904	797
ABI3BP	6670	1049	450	0	0
ABL1	6440	0	0	205745	5590
ABL2	13511	814	1184	34194	148
ABLIM1	17406	3045	1838	18270	1149
ABLIM2	3824	0	0	341527	9153
ABLIM3	5937	0	0	261243	7580
ABO	481	0	0	234927	4158
ABR	8033	0	0	282958	6349
ABRA	1327	0	0	3014	3768
ABRACL	758	0	0	127968	1319
ABRAXAS1	4611	11494	3036	24290	1735
ABRAXAS2	4727	0	0	5923	1692
ABT1	2339	32493	2565	428	855
ABTB1	8476	0	0	117744	4955
ABTB2	4960	0	202	196169	6452
ACAA1	4209	0	0	158708	3564
ACAA2	1194	0	0	0	0
ACACA	12052	0	0	35513	2074
ACACB	8415	357	357	42662	2733
ACAD10	4234	0	0	1889	709
ACAD11	2843	352	352	703	1055
ACAD8	2194	0	0	48769	4102
ACAD9	2337	3423	1284	4707	5135
ACADL	1703	0	0	0	0
ACADM	1830	0	0	0	546
ACADS	2055	0	0	84672	3893
ACADSB	5797	345	518	55891	1725
ACADVL	4729	0	0	178685	8036
ACAN	9441	0	0	75416	2012
ACAP1	5385	0	0	402786	7799
ACAP2	14300	0	280	14895	1119
ACAP3	6134	0	0	495435	10271
ACAT1	1629	0	0	14733	1842
ACAT2	1638	0	0	36630	1832
ACBD3	1425	0	0	0	702
ACBD4	5147	0	0	241694	6412
ACBD5	4009	0	0	53879	998
ACBD6	3620	6630	2762	79558	1934
ACBD7	2385	0	419	11321	2935
ACCS	2649	378	378	134768	2643
ACCSL	2257	1772	443	3545	3545
ACD	1513	0	0	36352	9253
ACE	4423	0	0	277414	8365
ACE2	4009	0	0	2494	1497
ACER1	1192	0	0	839	1678
ACER2	1681	0	0	133849	595
ACER3	11148	3319	1525	21977	538
ACHE	3570	0	0	345098	7843
ACIN1	11988	1084	417	21355	751
ACKR1	1107	0	0	74977	6323
ACKR2	8660	231	346	924	1617
ACKR3	2111	474	474	144008	8527
ACKR4	1507	0	0	664	1327
ACLY	4423	0	0	87497	4748
ACMSD	2002	10989	4995	500	500
ACO1	3603	278	278	66889	833
ACO2	2664	0	0	71321	5631
ACOD1	3002	333	333	0	333
ACOT11	8847	5313	226	186391	5765
ACOT12	4756	0	0	10723	1472
ACOT13	5752	0	174	174	348
ACOT6	1499	0	0	2001	2668
ACOT7	2046	0	0	249756	7820
ACOT8	1204	0	0	1661	4153
ACOT9	2539	0	0	117763	1575
ACOX1	7706	0	0	70854	1687
ACOX2	3163	0	0	4426	948
ACOX3	5176	0	0	170402	6376
ACOXL	4936	0	0	80632	2634
ACP1	1761	0	0	102215	1136
ACP2	2096	477	477	20992	2863
ACP5	2080	0	0	180769	6250
ACP6	1817	1651	1651	9906	2752
ACP7	4349	0	0	269487	5059
ACPP	3110	322	322	0	643
ACPT	1835	0	0	273025	7084
ACR	1393	0	0	233309	7179
ACRBP	2303	0	0	244464	5211
ACRV1	1120	0	893	0	0
ACSBG1	4435	225	225	48027	4059
ACSBG2	2085	0	0	959	959
ACSF2	2233	448	448	345723	4478
ACSF3	6373	9415	1098	607406	5021
ACSL1	4934	203	203	74990	1419
ACSL3	5462	0	0	52362	366
ACSL4	5816	0	0	72215	2235
ACSL5	2915	3774	686	686	686
ACSL6	6784	147	147	23585	2506
ACSM2B	3682	0	0	272	543
ACSM3	2952	0	0	0	678
ACSM4	2247	0	0	0	0
ACSM5	3498	0	0	10577	3145
ACSS1	6112	0	164	110766	5236
ACSS2	3083	0	0	51249	2919
ACSS3	12331	6731	1784	34547	811
ACTA1	1887	0	0	363010	11129
ACTA2	1403	0	713	0	0
ACTB	4002	0	0	189155	8996
ACTBL2	2715	1842	1842	15470	2210
ACTC1	1559	0	0	167415	1283
ACTG1	2014	0	0	106256	2483
ACTG2	1482	0	0	675	675
ACTL10	3769	0	0	135845	4510
ACTL6A	1872	0	0	108974	534
ACTL6B	1643	0	0	338405	8521
ACTL7A	1514	0	0	0	0
ACTL7B	2278	0	0	40825	7024
ACTL8	1621	0	0	43183	6786
ACTL9	1357	0	0	436256	6632
ACTN1	3253	0	0	156164	6763
ACTN2	4759	210	210	33621	2101
ACTN3	2991	0	0	282180	12036
ACTN4	4143	0	0	350229	7724
ACTR10	2326	0	0	75666	1290
ACTR1A	3647	0	0	35920	4387
ACTR1B	1312	0	0	197409	8384
ACTR2	3847	260	260	40291	520
ACTR3	10475	0	0	29881	955
ACTR3B	6174	0	0	150470	6317
ACTR5	4838	413	413	130839	2480
ACTR6	1845	0	0	1626	1626
ACTR8	11302	0	0	1593	354
ACTRT2	1291	0	0	156468	10070
ACTRT3	3713	0	0	0	269
ACVR1	5342	0	0	28641	562
ACVR1B	5909	0	0	224065	4739
ACVR1C	9379	0	107	50325	426
ACVR2A	1592	0	0	628	628
ACVR2B	12055	83	83	23144	3318
ACVRL1	4542	0	0	437032	5064
ACY1	2301	0	0	0	2173
ACY3	1698	0	0	229093	12367
ACYP1	7108	0	0	22932	2954
ACYP2	1408	0	0	78835	4972
ADA	1522	0	0	245729	4599
ADA2	2167	923	1384	50300	3230
ADAD1	2167	461	461	21228	1384
ADAD2	2102	0	0	526641	10942
ADAL	10702	0	0	4205	1402
ADAM10	2247	0	0	24477	445
ADAM11	5221	0	192	304156	7470
ADAM12	11880	0	0	54293	2525
ADAM15	5512	0	0	459361	6531
ADAM17	4649	0	0	78727	2796
ADAM19	6939	144	144	26517	2162
ADAM2	2607	0	0	0	0
ADAM22	12059	0	83	28195	1327
ADAM23	7151	0	0	62928	839
ADAM28	2668	375	375	0	0
ADAM29	4771	1258	1886	0	0
ADAM30	2265	0	0	442	442
ADAM33	3842	0	0	218376	8069
ADAM3A	2228	0	0	10323	449
ADAM5	1200	0	0	0	0
ADAM7	3621	11875	1105	276	829
ADAM8	4638	0	0	456447	9487
ADAM9	4120	485	485	33010	1214
ADAMDEC1	2700	0	0	0	370
ADAMTS1	4008	0	0	104541	2246
ADAMTS10	3309	0	0	321547	9973
ADAMTS12	9104	4613	1977	2526	1648
ADAMTS13	9698	0	0	493504	8765
ADAMTS14	7653	7840	653	157063	4443
ADAMTS15	5783	0	0	130382	5533
ADAMTS16	4899	0	0	74097	2449
ADAMTS17	6505	0	0	68409	1691
ADAMTS18	5623	356	356	45527	1601
ADAMTS19	6399	0	0	126582	2344
ADAMTS2	7004	0	0	111365	5140
ADAMTS20	8302	0	0	89376	3975
ADAMTS3	6385	313	313	15035	313
ADAMTS4	3827	0	0	56180	4442
ADAMTS5	10155	98	197	88232	492
ADAMTS6	6455	155	155	0	0
ADAMTS7	16399	61	61	169888	5854
ADAMTS8	6570	0	0	109589	4110
ADAMTS9	9970	301	802	55868	401
ADAMTSL1	10205	0	0	66438	1470
ADAMTSL2	3672	0	0	648693	8715
ADAMTSL3	7543	3314	530	59260	133
ADAMTSL4	4455	224	224	144108	8305
ADAMTSL5	4696	0	0	202513	5963
ADAP1	1535	0	0	930293	8469
ADAP2	6588	0	0	87887	6072
ADAR	6196	161	161	49225	1291
ADARB1	5800	172	172	377759	5172
ADARB2	7812	0	0	434588	5888
ADAT1	3977	0	0	27408	6286
ADAT2	8780	0	0	4784	1025
ADAT3	1454	0	0	281981	8941
ADCK1	9952	0	301	6029	1608
ADCK2	3033	330	330	205737	3627
ADCK5	2343	0	0	912079	6402
ADCY1	11222	11852	1782	114864	5079
ADCY10	7730	0	129	0	388
ADCY2	5062	395	395	43659	790
ADCY3	5155	0	0	432590	7177
ADCY4	4431	0	0	87114	4965
ADCY5	4794	0	0	383813	6049
ADCY6	6004	500	500	333444	6662
ADCY7	6404	0	0	148345	6871
ADCY8	4748	0	0	189764	4002
ADCY9	9108	0	0	65766	3843
ADCYAP1	3911	0	0	1023	767
ADCYAP1R1	6877	0	0	157481	6544
ADD1	3912	0	0	288599	6135
ADD2	9147	109	109	33454	2952
ADD3	6048	0	0	57374	496
ADGB	6904	0	0	5649	2607
ADGRA1	3870	0	0	490439	9044
ADGRA2	6044	165	331	297816	5129
ADGRA3	5798	6209	1207	95550	1380
ADGRB1	5711	0	0	730170	8055
ADGRB2	5400	0	0	407037	9815
ADGRB3	7232	0	277	77710	415
ADGRD1	5482	0	0	52718	4925
ADGRD2	3124	0	0	314661	6722
ADGRE1	6391	0	0	2660	2660
ADGRE3	3788	0	0	0	0
ADGRE5	3635	0	0	26410	1100
ADGRF1	3350	0	0	299	1194
ADGRF2	5077	0	0	15166	3545
ADGRF3	5268	0	0	61883	4556
ADGRF4	3123	0	0	4803	3202
ADGRF5	5482	365	365	34112	4013
ADGRG1	7265	0	0	150998	8121
ADGRG2	4655	0	0	22127	2363
ADGRG3	4100	0	0	224878	7317
ADGRG4	4221	0	0	5212	1895
ADGRG5	4677	14112	3421	92153	1924
ADGRG6	8749	0	0	55549	1943
ADGRG7	8184	122	244	1344	733
ADGRL1	10035	0	0	184953	4484
ADGRL2	10897	367	551	132238	1101
ADGRL3	12827	2729	702	10525	780
ADGRL4	5410	185	370	39002	555
ADGRV1	22558	0	44	16314	1020
ADH1C	1505	0	0	1329	1329
ADH4	3278	610	610	1220	1525
ADH5	1516	0	0	85752	1319
ADHFE1	2081	0	0	16338	1442
ADI1	1136	0	0	346831	11444
ADIG	1863	537	537	296296	2147
ADIPOQ	985	0	0	1015	2030
ADIPOR1	2116	0	0	72779	1418
ADIPOR2	3837	0	0	47694	1042
ADIRF	408	0	0	325980	4902
ADK	6138	978	1140	23460	326
ADM	1493	0	0	60281	5358
ADM2	429	0	0	545455	9324
ADM5	707	0	0	271570	11315
ADNP	10397	385	385	56170	192
ADNP2	5724	0	0	33543	1223
ADO	4741	0	0	212824	1266
ADORA1	5946	0	0	39354	3027
ADORA2A	3947	0	0	249050	5574
ADORA2B	1783	0	0	380819	7291
ADORA3	1780	0	0	6742	3933
ADPGK	2546	0	0	123723	393
ADPRH	16479	0	0	11105	789
ADPRHL1	1533	0	0	287671	7175
ADPRHL2	1674	0	0	111708	1195
ADPRM	13430	74	74	43187	3500
ADRA1A	17143	31383	4958	5483	1167
ADRA1B	3280	305	305	230488	3354
ADRA1D	1713	0	0	674839	3503
ADRA2A	1353	0	0	294161	8130
ADRA2B	1341	0	0	68606	9694
ADRA2C	2038	0	0	869480	3435
ADRB1	1410	0	0	807092	2837
ADRB2	2688	0	0	154390	2604
ADRB3	3333	0	0	318032	2700
ADRM1	1572	0	0	431934	6997
ADSL	1473	0	0	679	679
ADSS	2295	0	0	111547	436
ADTRP	2895	0	0	0	0
AEBP1	4140	0	0	768116	6763
AEBP2	4753	0	0	182622	1052
AEN	2811	0	0	9961	3202
AES	1662	0	0	656438	3610
AFAP1	2495	0	0	212024	6814
AFAP1L1	2665	0	0	339212	12383
AFAP1L2	5462	0	0	141157	4211
AFDN	9381	0	0	215755	3838
AFF1	15435	0	0	88824	5053
AFF2	19838	151	151	35084	3327
AFF3	15162	0	0	26184	2506
AFF4	9867	0	0	62430	709
AFG1L	3898	0	0	257	257
AFG3L2	5696	0	0	50562	1931
AFM	6179	0	324	324	486
AFMID	3777	0	0	46598	7678
AFP	2016	0	0	0	0
AFTPH	5528	0	0	67113	362
AGA	2405	0	0	1247	2495
AGAP1	11142	0	0	231646	6193
AGAP2	5688	0	0	466596	3692
AGAP3	4548	0	0	522647	8135
AGBL1	9685	0	0	9602	929
AGBL2	3693	0	0	812	1625
AGBL3	8391	358	358	5363	1788
AGBL4	5124	0	0	42545	1952
AGBL5	4606	0	0	96396	3257
AGER	1504	0	0	188830	8644
AGFG1	9368	107	107	40137	3309
AGFG2	5996	0	0	108072	5003
AGGF1	9707	0	0	7829	412
AGK	3190	0	313	89969	6270
AGL	10645	10146	2255	9488	1033
AGMAT	1375	0	0	18909	3636
AGMO	2275	5275	879	0	0
AGO1	8842	0	0	3845	452
AGO2	2561	0	0	144084	5467
AGO3	16721	0	0	10286	837
AGO4	11149	0	0	2063	807
AGPAT1	880	0	0	96591	11364
AGPAT3	10747	0	0	226203	5862
AGPAT4	2697	371	371	248424	3708
AGPAT5	3676	0	0	73449	1360
AGPS	8683	0	0	44340	1728
AGR2	878	1139	1139	0	0
AGRN	7531	0	0	558624	8764
AGRP	1369	0	0	0	2191
AGT	2271	0	0	73096	6165
AGTPBP1	4780	418	418	36192	2092
AGTR1	2485	0	0	21730	805
AGTR2	3160	0	316	0	0
AGTRAP	2876	0	0	73366	2434
AGXT	1593	0	0	789077	10672
AGXT2	2176	0	0	460	919
AHCTF1	9101	0	0	51313	549
AHCY	2179	0	0	68839	2295
AHCYL1	4246	0	236	93735	471
AHCYL2	6874	0	0	47425	582
AHDC1	6850	0	0	649781	4526
AHI1	5228	6121	1339	48202	191
AHNAK	19504	0	0	26097	1641
AHR	5063	11258	4740	17776	593
AHRR	10169	0	0	148884	4819
AHSA1	1401	0	0	139186	4996
AHSA2	4524	0	221	3316	663
AHSG	2002	0	0	0	999
AHSP	596	0	0	0	0
AICDA	2217	0	0	451	902
AIDA	3210	0	0	132710	2804
AIF1	1198	835	835	7513	4174
AIF1L	664	0	0	525602	6024
AIFM1	2335	0	0	40257	2141
AIFM2	2186	0	0	53980	3202
AIFM3	2785	0	0	368761	9336
AIG1	7001	2714	2000	33281	857
AIMP1	1321	0	0	0	757
AIMP2	1213	0	0	286068	10717
AIP	1228	0	0	272801	10586
AIPL1	2850	7719	2105	190526	4561
AIRE	2193	0	0	691746	6840
AJAP1	7166	34189	2372	102568	4745
AJUBA	2462	0	0	396426	4062
AK1	1968	0	0	353150	13211
AK2	7527	0	0	22851	2259
AK3	5875	0	0	66383	511
AK4	7086	28507	2822	75078	1270
AK5	3716	269	538	145318	1346
AK6	2140	467	467	24766	1402
AK7	3134	0	0	18826	638
AK8	1892	0	529	236258	5814
AK9	7031	0	0	8249	1849
AKAIN1	11069	0	0	29452	1265
AKAP1	2616	0	0	189220	4969
AKAP10	1945	0	0	33933	3599
AKAP11	9690	619	826	2270	619
AKAP12	8239	243	243	19177	2306
AKAP13	17981	167	167	17908	723
AKAP14	5400	1481	1667	370	1111
AKAP17B	10646	564	845	30904	751
AKAP2	9238	2165	325	15480	1515
AKAP3	7840	0	0	8673	383
AKAP4	2908	0	0	4127	1032
AKAP5	2852	0	0	63815	701
AKAP6	15564	64	64	1671	578
AKAP7	4380	0	0	89726	2055
AKAP8	3788	0	0	264	792
AKAP8L	18672	0	0	17566	910
AKAP9	13834	0	0	15903	1446
AKIP1	3784	0	0	329281	5285
AKIRIN1	871	0	0	284730	3444
AKIRIN2	2282	0	438	277388	1315
AKNA	8170	122	122	33048	4529
AKNAD1	3606	0	0	2219	1109
AKR1A1	4127	16719	2665	78023	1696
AKR1B1	1761	0	0	33504	5679
AKR1C1	5128	0	0	11310	4680
AKR1CL1	1554	0	0	1287	1287
AKR1D1	4178	479	479	8377	2633
AKR1E2	3025	0	0	145785	7934
AKR7A2	1399	0	0	253038	2144
AKT1S1	4136	242	242	215426	4352
AKT2	8423	0	119	163362	3324
AKT3	7945	4405	2140	45563	755
AKTIP	1892	0	0	77696	529
ALAD	1292	0	0	63467	3870
ALAS2	2019	0	0	4953	4458
ALB	2734	0	0	366	366
ALCAM	5371	0	0	77267	1676
ALDH16A1	7175	279	418	147317	3066
ALDH18A1	3536	0	0	28563	283
ALDH1A1	2121	943	943	471	471
ALDH1A2	4072	0	0	170187	2701
ALDH1A3	3616	0	277	89049	1659
ALDH1B1	2841	0	0	52798	2816
ALDH1L1	3026	0	0	133510	6279
ALDH1L2	7127	9261	1684	7717	2385
ALDH2	2047	0	0	9770	2443
ALDH3A1	3642	0	0	415706	10708
ALDH3A2	4555	0	0	229199	7684
ALDH3B1	2578	0	0	216059	10473
ALDH4A1	3011	2325	996	139821	6974
ALDH5A1	1754	0	0	167617	5701
ALDH6A1	4874	0	0	205	410
ALDH7A1	4454	0	0	45577	6062
ALDH8A1	6024	29382	5478	0	0
ALDH9A1	2563	0	0	127975	1171
ALDOA	4523	0	0	241212	7075
ALDOB	1976	0	0	506	1012
ALDOC	1769	0	0	1696	2261
ALG1	3124	0	0	12804	4802
ALG10	3792	0	0	264	791
ALG11	7223	36135	5815	1938	138
ALG12	2075	0	0	495904	10120
ALG13	4362	0	0	229	459
ALG14	20260	0	0	34008	6663
ALG2	8800	0	0	8182	2955
ALG3	1814	0	0	551	1103
ALG5	1090	0	0	917	2752
ALG6	4274	468	702	38138	468
ALG8	2063	2908	2424	0	969
ALG9	11338	8291	2558	12436	353
ALK	8821	0	0	110985	3401
ALKAL1	1493	0	0	327528	2009
ALKAL2	3546	0	0	215736	2256
ALKBH1	4929	0	0	1826	1623
ALKBH2	3579	2235	838	1118	1118
ALKBH3	4587	33791	4142	0	1090
ALKBH4	3902	0	0	195541	8713
ALKBH5	3346	0	0	305738	6276
ALKBH6	1104	0	0	272645	8152
ALKBH7	951	0	0	248160	9464
ALKBH8	2847	0	0	0	0
ALLC	1236	0	0	46117	9709
ALMS1	13247	0	0	19401	981
ALOX12	2838	0	0	269908	5285
ALOX12B	2372	0	0	312816	12648
ALOX15	3832	0	0	134395	4697
ALOX5	2640	0	0	135227	4167
ALOX5AP	5944	0	0	30451	505
ALOXE3	3264	0	0	198223	8578
ALPK1	4518	0	664	221	221
ALPK2	11022	0	0	11432	3357
ALPK3	6433	0	0	105705	5130
ALPL	3110	322	322	124437	4180
ALS2	11150	90	90	21973	897
ALS2CL	3440	581	581	61047	3779
ALS2CR12	2873	18448	4177	0	348
ALX1	4143	0	0	99445	1207
ALX3	2427	0	0	247219	5768
ALX4	5121	195	195	252294	3905
ALYREF	1189	0	0	407906	6728
AMACR	1603	0	0	16220	2495
AMBN	1908	524	524	0	0
AMBP	3380	592	888	62130	3254
AMBRA1	6185	0	0	89410	2749
AMCF-II	1489	0	0	90665	2015
AMD1	3675	0	0	0	544
AMDHD1	2456	17508	4479	111971	1629
AMDHD2	1823	0	0	650576	7680
AMELX	2458	0	407	1221	2441
AMELY	770	0	0	300000	7792
AMER1	11164	0	0	65389	5822
AMER2	10107	0	0	154843	1088
AMER3	7305	0	0	21903	3422
AMFR	6651	0	0	79988	1955
AMH	1902	0	0	571504	6309
AMHR2	2856	0	0	14006	1751
AMIGO1	11115	0	90	94737	5038
AMIGO2	3260	307	307	133436	1840
AMMECR1	5469	0	183	58329	1463
AMMECR1L	6981	0	0	76780	1146
AMN1	3234	0	0	86580	928
AMOT	16966	0	0	14617	1532
AMOTL1	8439	22515	1540	68729	1422
AMOTL2	4291	0	233	44512	4894
AMPD1	2557	391	391	782	782
AMPD2	4688	0	0	248294	8532
AMPD3	10297	0	0	46616	3205
AMPH	2294	26155	1308	71055	3051
AMT	2318	0	0	9491	863
AMTN	3256	307	921	0	0
AMY2	2299	0	0	0	435
AMZ1	1497	0	0	807615	7348
AMZ2	1792	0	0	109375	2232
ANAPC1	12339	324	162	24070	2512
ANAPC10	10333	0	0	97	290
ANAPC11	573	1745	1745	268761	3490
ANAPC13	1033	968	1936	0	0
ANAPC15	2445	26176	4499	47035	3272
ANAPC16	1343	745	745	0	745
ANAPC4	4080	0	0	17647	980
ANAPC5	3829	261	261	0	261
ANAPC7	6274	159	159	0	159
ANG	873	2291	2291	0	0
ANGEL1	7841	0	0	39408	2423
ANGEL2	9564	105	105	26244	2091
ANGPT1	5416	0	0	739	1292
ANGPT2	9540	0	0	3774	1992
ANGPT4	6573	0	0	118972	4564
ANGPTL1	7177	6409	1951	0	139
ANGPTL2	3654	0	0	295019	5200
ANGPTL3	1437	1392	1392	0	0
ANGPTL4	1818	0	0	136414	3850
ANGPTL5	1747	0	0	0	0
ANGPTL6	2207	0	0	134572	4984
ANGPTL7	1186	0	0	9275	5902
ANGPTL8	1894	0	0	30095	4752
ANK1	6253	160	160	99632	4958
ANK2	15916	126	251	0	63
ANK3	18458	217	325	2600	488
ANKAR	4494	0	0	0	0
ANKDD1A	5607	0	0	30854	3567
ANKDD1B	3323	0	0	10232	2708
ANKEF1	2874	0	0	27488	2436
ANKFN1	15338	65	196	11279	1565
ANKFY1	7717	0	0	2203	2980
ANKH	13391	0	75	49436	2091
ANKHD1	8149	0	0	42336	368
ANKIB1	6333	0	0	61582	1263
ANKLE1	4105	0	0	77710	1218
ANKLE2	4651	0	0	51172	860
ANKMY1	3545	282	282	489986	9309
ANKMY2	2624	381	381	381	381
ANKRA2	2034	0	0	3933	2458
ANKRD1	1887	0	0	0	0
ANKRD10	4557	0	0	111696	1097
ANKRD11	9365	0	0	654672	5446
ANKRD12	9146	0	0	36519	219
ANKRD13A	4033	248	496	40417	1240
ANKRD13B	3214	0	0	449907	4667
ANKRD13C	4295	0	0	35623	1397
ANKRD13D	2486	0	0	596541	8850
ANKRD16	6367	0	0	73347	6439
ANKRD17	11733	0	0	38950	256
ANKRD22	2276	3076	3515	0	0
ANKRD23	1013	0	0	72063	5923
ANKRD24	10256	0	0	123927	2828
ANKRD27	4745	0	0	46365	2318
ANKRD28	13286	0	0	24462	226
ANKRD29	2355	0	0	146072	2548
ANKRD31	7047	1277	993	15609	426
ANKRD33	1945	0	0	87918	5656
ANKRD33B	7511	133	133	88004	3728
ANKRD34A	4284	1401	1401	201914	3268
ANKRD34B	4102	0	244	100926	1463
ANKRD34C	5833	171	171	0	343
ANKRD35	4890	7566	1840	43354	2045
ANKRD37	2215	1806	1806	4966	1354
ANKRD39	894	0	0	250559	4474
ANKRD40	3660	0	0	96448	1639
ANKRD42	20850	96	240	4844	576
ANKRD44	12001	0	0	21248	83
ANKRD46	4420	0	0	19683	1131
ANKRD49	1986	11078	1511	0	0
ANKRD50	9553	0	0	50037	209
ANKRD52	8280	0	0	94928	5797
ANKRD53	3237	927	927	9886	1854
ANKRD54	2080	0	481	371635	6250
ANKRD55	8197	2196	2196	5978	732
ANKRD6	8569	13187	2684	9103	700
ANKRD60	896	0	0	457589	5580
ANKRD61	1668	0	0	53957	5995
ANKRD63	7730	0	0	258862	2975
ANKRD65	6485	0	0	193215	4009
ANKRD66	3160	316	316	316	2215
ANKRD7	3198	0	0	0	625
ANKS1A	10343	97	97	162622	3577
ANKS1B	10545	3604	759	79374	1043
ANKS3	2762	0	0	272991	7241
ANKS4B	7082	0	0	706	1836
ANKS6	7458	268	268	48270	2816
ANKUB1	2213	0	0	0	452
ANKZF1	2540	394	394	0	394
ANLN	7243	0	0	26508	3175
ANO1	5354	187	187	404931	7097
ANO10	3407	881	881	104491	2055
ANO2	4062	739	739	167651	6401
ANO3	7603	0	0	0	658
ANO4	6573	304	304	35904	2434
ANO5	6174	0	0	54746	3401
ANO6	7141	140	140	17365	2801
ANO7	3329	0	0	425053	2103
ANO8	4429	0	0	489275	6322
ANO9	2334	0	0	584833	9426
ANOS1	4933	405	405	76627	3243
ANP32A	4655	0	0	170569	644
ANP32B	1676	0	0	244630	597
ANP32E	3673	0	0	7351	272
ANPEP	3818	0	0	68884	6286
ANTXR1	5712	350	525	25035	525
ANTXR2	3753	799	1332	135092	533
ANTXRL	2327	0	0	0	0
ANXA1	1516	0	0	0	0
ANXA10	1919	0	0	1563	2084
ANXA11	2912	0	0	84821	4121
ANXA13	2487	0	0	2815	3217
ANXA2	1810	0	0	150276	1105
ANXA2R	555	0	0	0	1802
ANXA3	2749	0	0	59658	2183
ANXA4	955	1047	1047	0	0
ANXA5	1861	0	0	118216	537
ANXA6	2545	393	393	244401	6287
ANXA7	1963	0	0	70810	1019
ANXA8	1954	0	512	512	2047
ANXA9	7489	3472	1068	7745	3071
AOAH	6293	0	159	2701	1748
AOC1	3623	0	0	106542	9937
AOC2	3429	0	0	875	2916
AOX1	4017	0	0	15434	2738
AOX2	5530	0	181	5063	2712
AOX4	4822	0	0	207	415
AP1AR	3534	0	0	26033	2264
AP1B1	4414	227	227	67512	3398
AP1G1	6951	0	0	863	719
AP1G2	2950	0	0	91864	6441
AP1M1	3292	0	0	97205	5164
AP1M2	1878	0	0	1065	3195
AP1S1	1552	0	0	132088	5799
AP1S2	5162	0	0	16854	387
AP1S3	3165	0	316	56872	948
AP2A1	3467	0	0	503605	11826
AP2A2	7917	0	0	345712	9094
AP2B1	4052	0	0	0	494
AP2M1	1957	0	0	1022	3066
AP2S1	943	0	0	282078	12725
AP3B1	3952	253	253	0	0
AP3B2	4986	0	0	111111	3610
AP3D1	4977	0	0	62688	2411
AP3M1	3726	0	0	0	0
AP3M2	3613	0	0	75284	3045
AP3S1	3101	0	0	76427	967
AP3S2	2209	0	0	6338	3169
AP4B1	3208	0	0	20574	1870
AP4E1	6469	0	0	0	309
AP4M1	1845	0	0	85095	4878
AP4S1	13206	0	0	151	454
AP5B1	3215	0	0	483048	8398
AP5M1	12350	0	0	3158	1377
AP5S1	2987	0	0	22765	5357
AP5Z1	5993	0	0	406474	7676
APAF1	9694	22282	3095	38168	722
APBA1	9083	6165	1982	77838	1762
APBA2	5598	0	0	20900	3394
APBA3	2935	0	0	128109	6814
APBB1	7537	7563	796	333554	5573
APBB1IP	2776	0	0	163905	3602
APBB2	7629	0	0	46926	1049
APBB3	3689	0	0	104635	3524
APC	8978	0	0	334	446
APC2	7052	0	0	401446	8650
APCDD1	3054	0	0	231172	5239
APCDD1L	6853	0	0	320735	5837
APCS	1163	0	0	1720	1720
APEH	2367	0	0	56189	3802
APELA	1748	0	572	14302	1144
APEX1	2222	0	450	450	450
APEX2	2068	0	0	10155	5803
APH1A	2126	0	470	20696	2822
APH1B	6976	0	0	31107	1864
API5	3782	0	0	0	264
APIP	1118	0	0	120751	4472
APITD1	3518	0	0	91529	284
APLF	11896	84	84	22865	1765
APLN	3182	0	314	367379	6914
APLP1	2432	0	0	239720	7812
APLP2	3760	0	0	72074	2660
APMAP	3041	0	329	103913	5261
APOA1	891	0	0	166105	10101
APOA2	474	0	0	0	2110
APOA4	1386	0	0	25253	10101
APOA5	1947	0	0	83719	7704
APOB	14673	0	0	15062	1363
APOBEC1	1570	0	0	18471	2548
APOBEC2	3591	278	278	0	1671
APOBEC3B	1564	0	0	204604	4476
APOBEC4	3751	533	1066	0	0
APOBR	4805	0	0	85952	6452
APOC2	554	0	0	133574	3610
APOC3	835	0	0	304192	11976
APOC4	462	0	0	134199	8658
APOD	2534	0	0	40647	4736
APOE	1099	0	0	505914	7279
APOF	942	0	0	0	0
APOH	1198	0	0	1669	1669
APOLD1	4932	0	0	24128	2636
APOM	2663	376	376	0	0
APOO	1142	0	0	1751	2627
APOOL	1424	0	0	21770	8427
APP	3628	0	0	65601	827
APPBP2	6738	0	0	16919	1336
APPL1	2127	0	0	25388	470
APPL2	3122	641	961	62460	641
APRT	2654	0	0	641673	6405
APTX	1948	4107	4107	0	0
AQN-1	821	0	0	3654	3654
AQP1	3190	0	313	253918	4389
AQP10	2227	0	898	38168	1347
AQP11	851	0	0	92832	3525
AQP2	1816	0	0	239537	3855
AQP3	892	0	0	266816	5605
AQP4	6693	0	149	18527	1793
AQP5	877	0	0	362600	7982
AQP6	2363	0	0	91832	7617
AQP7	3364	1486	1486	18133	3270
AQP8	830	1205	1205	25301	6024
AQP9	904	0	0	0	0
AQR	6716	0	0	447	1191
AR	10456	0	0	50593	6408
ARAF	3277	0	0	302716	7629
ARAP1	5258	190	190	573983	8749
ARAP2	10854	0	0	35655	1658
ARAP3	5625	0	0	390222	11200
ARC	2946	0	0	693143	5431
ARCN1	3538	0	0	18655	848
AREG	1209	0	0	81059	1654
AREL1	6068	165	330	19611	2472
ARF1	7644	0	0	68027	785
ARF2	4342	8521	2303	230	691
ARF3	3606	0	0	114809	3050
ARF4	1750	0	0	77714	2286
ARF5	772	0	0	159326	3886
ARF6	5160	0	0	83721	3682
ARFGAP1	3081	0	0	683544	6816
ARFGAP2	2886	0	0	21483	2772
ARFGAP3	2758	0	0	124728	3263
ARFGEF1	7399	0	0	89877	270
ARFGEF2	9048	0	0	34593	1547
ARFGEF3	17570	0	0	53728	4155
ARFIP1	7048	0	0	76192	709
ARFIP2	1832	0	0	252183	6004
ARFRP1	2439	0	0	645346	4920
ARG1	2451	0	0	0	0
ARG2	1558	0	0	120026	1284
ARGFX	1001	0	0	999	999
ARGLU1	1776	0	0	290541	1689
ARHGAP1	3288	0	0	10949	4866
ARHGAP10	4831	0	0	124405	2691
ARHGAP11A	4767	0	0	4825	2517
ARHGAP12	5281	0	189	48854	1326
ARHGAP15	6358	0	0	1730	315
ARHGAP18	4258	0	0	705	1409
ARHGAP19	7375	407	407	9492	2983
ARHGAP20	7573	0	0	38954	264
ARHGAP21	7134	0	140	4345	1822
ARHGAP22	7195	0	0	107992	4587
ARHGAP23	4674	0	0	464698	5563
ARHGAP24	21272	0	0	39583	6158
ARHGAP25	7399	0	135	5001	1487
ARHGAP26	19670	1474	712	37672	2034
ARHGAP27	5685	2111	176	327880	6332
ARHGAP28	22094	1584	317	6518	1177
ARHGAP29	5306	0	0	36185	1131
ARHGAP30	4709	425	425	13166	3610
ARHGAP31	9666	0	0	24829	931
ARHGAP32	13174	0	0	23076	1063
ARHGAP33	5210	0	0	409021	5758
ARHGAP35	9594	0	0	114655	1251
ARHGAP36	4218	0	0	96017	1660
ARHGAP39	4928	0	0	620739	6899
ARHGAP4	3275	305	305	691298	8244
ARHGAP42	9033	111	111	63655	443
ARHGAP44	3644	0	0	456915	4940
ARHGAP45	4666	0	0	364981	9001
ARHGAP5	9665	0	0	40662	931
ARHGAP6	13355	150	225	132610	2471
ARHGAP8	1759	569	569	205230	7391
ARHGAP9	3671	0	0	81177	4086
ARHGDIA	2301	0	0	776184	5215
ARHGDIB	1241	0	0	21757	4835
ARHGDIG	2524	0	0	512282	6735
ARHGEF1	4823	207	207	428986	9745
ARHGEF10	5459	0	0	41766	3664
ARHGEF10L	5755	0	0	220504	8341
ARHGEF11	8660	0	115	104965	4042
ARHGEF12	14542	0	0	16710	550
ARHGEF15	4279	0	0	151204	6544
ARHGEF16	4154	0	0	518055	9148
ARHGEF17	8097	2717	124	412622	7410
ARHGEF18	13978	0	0	80197	4006
ARHGEF19	7568	0	0	102669	5285
ARHGEF2	13665	0	0	81888	2049
ARHGEF25	3176	0	0	281486	4723
ARHGEF26	10364	1351	1447	27017	2026
ARHGEF28	11509	1390	261	26675	1303
ARHGEF3	4490	0	0	75724	445
ARHGEF33	5009	0	0	89439	2196
ARHGEF37	11486	0	0	148703	5137
ARHGEF38	4692	639	639	0	0
ARHGEF39	1907	0	0	89670	2098
ARHGEF4	10928	0	0	122712	2288
ARHGEF40	5358	0	0	41993	2426
ARHGEF5	8102	0	0	27524	2469
ARHGEF6	10593	0	0	64382	3587
ARHGEF7	7910	0	0	313654	5436
ARHGEF9	7989	0	0	73601	4882
ARID1A	8265	0	0	146279	847
ARID1B	8564	117	234	173984	2219
ARID2	9159	0	218	25112	764
ARID3A	5637	0	0	329963	4967
ARID3B	4251	0	0	41873	2352
ARID3C	6460	5108	2322	120433	2477
ARID4A	6497	0	0	0	0
ARID4B	6216	322	322	56789	644
ARID5A	2731	0	0	201391	10619
ARID5B	11889	0	0	24729	673
ARIH1	5365	0	0	119292	1305
ARIH2	5626	0	0	53679	1777
ARIH2OS	703	0	0	406828	9957
ARL1	3399	0	0	25890	4707
ARL10	4128	0	0	86967	2422
ARL11	1961	0	0	67313	5609
ARL13A	1724	0	0	44084	8121
ARL13B	3085	0	0	11994	1945
ARL14	7041	0	284	0	0
ARL14EP	6358	7550	1258	2674	472
ARL14EPL	4264	0	0	704	2111
ARL15	34687	5679	1413	10984	577
ARL16	4676	0	0	94311	1069
ARL2	1070	0	0	602804	8411
ARL2BP	2251	0	0	90182	1777
ARL3	547	0	0	0	0
ARL4A	2976	0	0	77621	1680
ARL4C	3722	0	269	88931	5105
ARL4D	1430	0	699	34965	3497
ARL5A	7154	0	0	44590	1677
ARL5B	7246	0	276	15733	966
ARL6	2467	0	0	0	2432
ARL6IP1	3542	0	0	5364	1694
ARL6IP4	1482	0	0	135628	5398
ARL6IP5	1362	734	1468	0	0
ARL6IP6	3415	0	0	254173	2050
ARL8A	1721	0	0	564788	6392
ARL8B	3079	0	0	62683	974
ARL9	2317	863	1726	184290	1295
ARMC1	3029	0	0	5943	1981
ARMC10	1906	0	0	7345	3148
ARMC12	2227	0	0	76336	2694
ARMC2	11245	0	0	46510	2134
ARMC3	3953	0	0	6830	2530
ARMC4	6282	19580	955	29290	2706
ARMC5	3250	0	0	467385	8000
ARMC6	3064	0	0	63316	4243
ARMC7	9009	0	0	144411	3330
ARMC8	4824	0	0	17828	829
ARMC9	4930	1014	1014	64300	6491
ARMCX1	2866	0	0	7676	5234
ARMCX2	3193	0	0	84873	6890
ARMCX3	3563	0	0	21611	5894
ARMCX4	14144	0	0	33088	6858
ARMCX5	2519	0	0	91703	7940
ARMT1	2204	0	0	1815	2722
ARNT	4568	876	1095	19264	438
ARNT2	7570	396	528	98415	2510
ARNTL	3283	0	0	61224	1523
ARNTL2	7905	0	0	56546	4175
ARPC1A	1645	0	0	144681	3647
ARPC1B	2752	363	363	299055	7994
ARPC2	1653	0	0	98609	1815
ARPC3	531	0	0	0	0
ARPC4	2888	0	346	57133	4155
ARPC5	456	0	0	313596	2193
ARPC5L	462	0	0	153680	4329
ARPIN	1981	0	0	115093	2524
ARPP19	5336	0	0	6184	1312
ARPP21	23696	295	295	3503	1224
ARR3	2912	0	0	12363	4808
ARRB1	9258	3456	1404	128970	4861
ARRB2	2112	0	0	605587	8996
ARRDC2	3297	0	0	296937	5460
ARRDC3	4465	0	0	448	448
ARRDC4	7542	1989	530	70671	398
ARRDC5	1396	0	0	0	4298
ARSA	1906	0	0	283841	7870
ARSB	5802	0	0	56532	2930
ARSE	2404	0	0	54908	5824
ARSG	9094	1320	330	41126	4838
ARSJ	4189	239	477	0	477
ARSK	2637	758	758	0	0
ART1	1794	0	0	183389	5574
ART3	1839	0	0	21751	544
ART4	3003	0	333	333	999
ART5	1837	72945	3266	113772	4355
ARTN	2814	0	0	701848	3554
ARV1	1563	0	0	0	1919
ARVCF	4688	0	0	321032	7253
ARX	2951	0	0	447984	3389
AS3MT	1697	0	0	174425	1179
ASAH1	2355	1699	1274	68365	849
ASAH2	15339	12452	3129	0	65
ASAP1	15626	64	64	109305	5888
ASAP2	5536	0	0	150108	6142
ASAP3	4340	0	0	136406	1613
ASB1	8886	0	0	190749	5177
ASB10	7411	15248	2969	178923	3778
ASB11	2036	0	0	53536	982
ASB12	1490	0	0	26846	5369
ASB13	9009	0	0	78033	4884
ASB14	6474	0	0	154	463
ASB15	5039	0	0	6747	992
ASB16	3203	312	624	167968	3746
ASB17	1107	0	0	0	0
ASB18	3221	0	0	548587	5899
ASB2	3102	0	0	237911	3546
ASB3	4236	472	472	7790	1889
ASB4	16638	0	0	841	1082
ASB5	3662	0	0	3823	1912
ASB6	2283	0	0	306176	8760
ASB7	7320	0	137	18716	1639
ASB8	2537	0	0	394	2365
ASB9	1545	0	0	2589	2589
ASCC1	2122	0	471	38643	943
ASCC2	5402	0	0	7405	1296
ASCC3	7832	0	0	25153	128
ASCL1	2513	7561	1194	352169	3581
ASCL2	1038	0	0	785164	5780
ASCL3	1029	0	0	2915	4859
ASCL4	1503	0	0	85163	3327
ASCL5	1312	0	0	979421	1524
ASF1A	2623	381	381	31262	1906
ASF1B	1699	0	0	36492	2354
ASGR1	1413	0	0	304317	9200
ASGR2	2071	0	0	253984	9174
ASH1L	12240	0	0	61111	163
ASH2L	3144	0	0	28944	636
ASIC1	3191	0	0	159198	4701
ASIC2	2566	390	390	286438	4287
ASIC3	5843	0	0	415027	7702
ASIC4	5312	0	0	433547	6024
ASIC5	1916	0	0	0	1044
ASIP	7367	0	0	16017	1086
ASL	1597	0	0	509706	12523
ASNA1	1620	0	0	47531	3704
ASNS	1683	1188	1188	594	594
ASNSD1	2576	0	0	0	0
ASPA	942	0	0	0	0
ASPDH	1051	0	0	146527	7612
ASPH	10226	0	0	44788	98
ASPHD1	1464	683	683	112705	4781
ASPHD2	4954	202	202	29673	3230
ASPM	13268	5728	1357	21782	754
ASPN	2791	0	0	0	0
ASPRV1	28390	0	0	28214	2149
ASPSCR1	6167	0	0	794227	5351
ASRGL1	2192	912	1369	62500	4106
ASS1	1982	0	0	170030	7064
ASTE1	6326	7272	948	15017	1581
ASTL	2480	0	0	52016	5242
ASTN1	8120	123	123	62069	2217
ASTN2	12806	781	625	48883	469
ASXL1	6820	0	0	19648	1466
ASXL2	15467	0	0	37693	1293
ASXL3	7478	0	0	45734	1337
ASZ1	1788	0	0	0	0
ATAD1	16470	11172	4432	0	61
ATAD2	8083	0	0	14722	866
ATAD2B	5645	0	0	83260	1063
ATAD5	6670	0	150	450	900
ATAT1	4459	0	0	81184	1121
ATCAY	4753	0	0	2525	1894
ATE1	6305	0	159	61856	3331
ATF1	2467	0	0	56344	405
ATF2	4265	469	469	0	234
ATF3	2210	0	0	127149	2262
ATF4	2121	0	0	29231	3772
ATF5	1954	0	0	687308	4606
ATF6	7768	644	644	0	0
ATF6B	7138	3082	560	170776	5043
ATF7	9469	106	106	9610	950
ATF7IP	25475	0	0	1452	1021
ATF7IP2	4631	0	216	37789	864
ATG10	3205	0	0	45242	2184
ATG101	4095	25153	3419	12943	1709
ATG12	720	0	0	0	0
ATG13	4284	0	0	5135	1634
ATG14	4138	0	0	19333	1933
ATG16L1	6123	0	0	109423	5716
ATG16L2	2193	0	0	439580	10944
ATG2A	6591	0	0	439994	10469
ATG2B	9303	107	107	48694	860
ATG3	1848	0	0	126082	3247
ATG4A	2343	0	0	427	427
ATG4B	1543	0	0	381724	9073
ATG4C	3103	0	0	6123	1611
ATG4D	2299	0	0	270987	3045
ATG5	6512	0	0	921	1536
ATG7	14367	696	905	10371	626
ATG9A	4228	710	710	83018	5913
ATG9B	3702	0	0	448136	7023
ATIC	1926	0	0	39979	1558
ATL1	5487	0	0	10206	911
ATL2	4007	0	0	65136	749
ATL3	6525	9962	3525	53487	460
ATM	13333	75	75	1650	150
ATMIN	4509	0	0	21069	665
ATN1	4520	4867	221	437832	7522
ATOH1	2388	0	0	120603	5444
ATOH7	3541	0	0	0	565
ATOH8	2888	0	0	412396	7618
ATOX1	493	0	0	233266	2028
ATP10A	6292	0	159	83121	2861
ATP10B	9536	5977	839	6082	1888
ATP10D	7323	0	0	20757	3824
ATP11A	12519	0	0	213515	7109
ATP11B	8152	0	0	33366	491
ATP11C	6430	0	0	36547	778
ATP12A	4924	0	0	53615	2843
ATP13A1	4097	0	0	119844	4638
ATP13A2	4014	0	0	498505	10214
ATP13A3	12072	0	0	11763	746
ATP13A4	7752	0	0	2451	1419
ATP13A5	4740	0	0	5063	2743
ATP1A1	3446	0	0	51654	2031
ATP1A2	6143	0	0	106463	3907
ATP1A3	3655	0	0	229001	7387
ATP1B1	1235	0	0	59109	1619
ATP1B2	3095	0	0	239742	5170
ATP1B3	1598	0	0	122653	3129
ATP1B4	5944	0	0	336	673
ATP23	2022	0	0	108309	4946
ATP2A1	4314	0	0	389662	6490
ATP2A2	7499	0	0	99747	1067
ATP2A3	4566	0	0	440648	9198
ATP2B1	11025	0	0	55420	544
ATP2B2	13369	598	748	58419	2618
ATP2B3	6521	0	0	438736	7361
ATP2B4	9317	0	0	1073	1073
ATP2C1	3647	0	0	63340	1371
ATP2C2	7522	12497	3058	118453	4520
ATP4A	3945	0	0	155640	8619
ATP4B	1226	0	0	247961	6525
ATP5A1	1845	542	542	0	0
ATP5B	1862	0	0	13963	1074
ATP5C1	2769	0	0	76562	3611
ATP5D	1299	0	0	60046	5389
ATP5E	3374	0	0	45940	1778
ATP5F1	1702	0	0	86957	5288
ATP5G1	893	0	0	2240	3359
ATP5G2	4478	0	0	94685	4243
ATP5G3	697	0	0	32999	2869
ATP5H	740	0	0	58108	5405
ATP5I	317	0	0	394322	6309
ATP5J	928	0	0	389009	5388
ATP5J2	494	0	0	0	0
ATP5L	2722	0	0	0	1470
ATP5O	725	1379	1379	0	0
ATP5S	2176	0	0	32629	1379
ATP5SL	3143	0	0	0	636
ATP6AP1	2079	962	962	241462	8177
ATP6AP1L	12885	0	78	543	621
ATP6AP2	2104	0	0	114068	475
ATP6V0A1	7391	0	0	110405	4735
ATP6V0A2	5886	0	0	60992	849
ATP6V0A4	3062	7511	2613	14696	2613
ATP6V0B	1064	0	0	217105	3759
ATP6V0C	1178	0	0	383701	9338
ATP6V0D1	1694	0	0	18300	5313
ATP6V0D2	2122	0	0	471	943
ATP6V0E1	883	0	0	0	2265
ATP6V1A	2060	0	0	0	0
ATP6V1B1	3155	0	0	96989	1585
ATP6V1B2	3067	0	0	27714	1304
ATP6V1C1	1928	0	0	12448	2075
ATP6V1C2	2828	0	0	112801	3536
ATP6V1D	1725	0	0	580	1739
ATP6V1E1	1375	0	0	0	727
ATP6V1E2	15130	19564	2644	46662	1256
ATP6V1F	752	0	0	2660	5319
ATP6V1G1	1071	0	0	0	934
ATP6V1G2	1906	0	0	0	0
ATP6V1G3	789	2535	2535	0	0
ATP6V1H	2253	1332	1332	74567	444
ATP7A	9034	111	111	11955	4649
ATP7B	7862	763	890	60672	4070
ATP8A1	8498	1647	235	51189	1647
ATP8B1	8318	0	0	70329	2885
ATP8B2	6065	660	660	118714	3298
ATP8B3	5388	0	0	244618	7795
ATP8B4	13103	0	0	3816	1679
ATP9A	8241	364	485	76083	2791
ATP9B	11037	272	362	50014	1631
ATPAF1	3861	0	0	96348	1295
ATPAF2	1253	0	0	563448	8779
ATPIF1	475	0	0	48421	4211
ATR	8470	0	0	19835	118
ATRAID	1074	1862	1862	114525	2793
ATRIP	2571	0	0	10891	1167
ATRN	10835	0	0	50208	1846
ATRNL1	9363	2884	641	63975	320
ATRX	12171	0	0	10188	3451
ATXN1	30510	0	33	72271	983
ATXN10	1957	1022	1022	178334	1533
ATXN1L	7845	0	255	16189	765
ATXN2	14492	0	0	58170	828
ATXN2L	5537	0	0	333755	5237
ATXN3	3077	0	0	28274	325
ATXN7	30023	33	33	16521	400
ATXN7L1	14796	270	338	23655	2230
ATXN7L2	2562	0	0	341920	10148
ATXN7L3	4779	0	0	72400	3976
ATXN7L3B	3721	0	0	2419	3225
AUH	1600	1250	1250	142500	625
AUNIP	2540	3543	2362	23622	1181
AUP1	1473	0	0	103191	4073
AURKA	2297	0	0	79234	5660
AURKAIP1	1081	0	0	598520	6475
AURKB	4434	0	0	22327	3157
AURKC	1354	0	0	0	0
AUTS2	3835	0	0	495176	3911
AVEN	1825	1096	1096	247671	548
AVIL	7962	126	126	4019	2763
AVL9	7310	0	137	44870	137
AVP	567	0	0	740741	7055
AVPI1	1419	0	0	174771	2819
AVPR1A	4825	0	0	124352	7254
AVPR1B	4318	0	0	39602	5095
AVPR2	1635	0	0	847095	6116
AWAT1	1086	0	0	108656	9208
AWAT2	4760	0	210	61134	7563
AWN	712	0	0	1404	1404
AXDND1	4432	8123	2031	0	0
AXIN1	9072	0	0	367174	6724
AXIN2	5259	0	0	369462	3993
AXL	4201	0	0	94739	3571
AZGP1	1307	0	0	174445	8416
AZI2	4236	236	236	80264	1653
AZIN1	4729	0	0	120321	634
AZIN2	1793	0	0	14501	2231
AZU1	1228	0	0	31759	7329
B2M	1680	0	0	0	0
B3GALNT1	6434	777	2021	34504	777
B3GALNT2	5268	0	0	66059	1898
B3GALT1	18184	0	0	4784	110
B3GALT2	6089	0	0	985	1150
B3GALT4	1692	0	0	40780	7092
B3GALT5	14304	13493	3705	2657	2097
B3GALT6	1897	0	0	558250	4744
B3GAT1	3690	0	0	231978	5420
B3GAT2	3265	0	0	318224	1838
B3GAT3	4337	0	0	82546	3459
B3GLCT	3739	0	0	69002	1605
B3GNT2	4823	0	0	34418	829
B3GNT3	2847	0	0	22480	4917
B3GNT4	3188	0	0	186324	5019
B3GNT5	5972	0	0	45881	1507
B3GNT6	7079	23732	4944	27122	2401
B3GNT7	2437	0	0	583094	8207
B3GNT8	3051	0	0	319240	3605
B3GNT9	5249	0	0	75633	3620
B3GNTL1	3662	546	546	230475	5735
B4GALNT1	3046	0	0	318779	3283
B4GALNT2	2226	0	0	2695	5391
B4GALNT3	5059	0	0	106147	3756
B4GALNT4	5727	0	0	447355	5588
B4GALT1	4401	682	1136	128834	454
B4GALT2	3419	0	0	369991	8190
B4GALT3	2841	0	0	11968	3168
B4GALT4	2062	0	0	8244	1455
B4GALT5	5351	0	0	101476	5046
B4GALT6	5558	0	360	157791	720
B4GALT7	1276	0	0	40752	1567
B4GAT1	1386	0	0	254690	7215
B9D1	1246	0	0	911717	6421
B9D2	1057	0	0	0	4730
BAALC	438	4566	4566	251142	4566
BABAM1	1599	0	0	625	1251
BABAM2	1844	0	0	47722	542
BACE1	6843	0	0	81835	3800
BACE2	9100	0	220	39560	1868
BACH1	8250	727	848	59515	1576
BACH2	14811	0	0	45777	1148
BAD	1067	0	0	48735	7498
BAG1	2001	1000	1000	180910	1000
BAG2	1290	0	0	348062	3876
BAG3	2864	0	0	301676	3841
BAG4	8493	589	589	17897	1177
BAG6	3751	0	0	139696	4799
BAHCC1	9986	0	0	737733	5107
BAHD1	5121	0	0	256786	5272
BAIAP2	7522	0	0	529115	7179
BAIAP2L1	2494	0	0	220529	6014
BAIAP2L2	2186	0	0	533394	9607
BAIAP3	4086	0	0	631180	10279
BAK1	2779	0	0	356603	4318
BAMBI	1157	0	0	324114	2593
BANF1	1373	0	0	211945	5827
BANF2	697	0	0	0	0
BANK1	4147	0	0	31348	482
BANP	2190	0	0	436986	7306
BAP1	3560	0	0	60393	1404
BARD1	4923	13203	1828	60532	203
BARHL1	1460	0	0	491096	5479
BARHL2	1851	0	0	365208	5943
BARX1	1439	0	0	521195	6254
BARX2	1997	0	0	262894	4006
BASP1	2605	0	384	90595	4223
BATF	919	0	0	412405	4353
BATF2	3375	889	889	46815	8000
BATF3	898	0	0	322940	3341
BAX	833	0	0	471789	2401
BAZ1A	5848	0	0	30609	1197
BAZ1B	6329	158	158	139201	790
BAZ2A	10880	551	827	54044	1195
BAZ2B	10864	0	0	92	92
BBC3	2198	0	0	452684	6369
BBIP1	3374	0	0	0	0
BBOF1	2403	0	0	31627	416
BBOX1	2205	0	0	0	454
BBS1	4645	0	0	128956	8827
BBS10	8205	0	0	5972	975
BBS12	9148	0	0	109	656
BBS2	2545	0	0	786	786
BBS4	3352	0	0	3878	298
BBS5	4511	0	0	4212	222
BBS9	13147	228	380	66327	989
BBX	15729	0	0	19772	1780
BCAM	3134	0	0	430121	7339
BCAN	6565	0	0	151104	3503
BCAP29	3885	0	0	62033	1287
BCAP31	4206	476	476	280552	5944
BCAR1	4692	0	213	430520	5754
BCAR3	9038	0	111	89511	5200
BCAS1	3271	917	917	8560	1529
BCAS2	946	0	0	0	3171
BCAS3	3816	0	0	140723	2358
BCAS4	1919	3127	1042	191767	6253
BCAT1	10702	0	0	21865	3177
BCAT2	2964	0	0	257085	2699
BCCIP	1245	0	0	24900	4016
BCDIN3D	2089	0	0	17233	957
BCHE	8240	364	971	0	0
BCKDHA	2020	0	0	154950	5446
BCKDHB	1564	0	0	46036	1918
BCKDK	1853	0	0	30761	4857
BCL10	841	0	0	85612	2378
BCL11A	13302	0	0	145542	3383
BCL11B	2667	0	0	660292	6749
BCL2	25894	0	0	23673	1313
BCL2A1	620	0	0	0	0
BCL2L1	3717	0	269	205273	5650
BCL2L10	3896	0	0	85216	1540
BCL2L11	10125	0	0	52049	395
BCL2L12	2354	0	0	24639	4673
BCL2L13	6624	302	302	29287	1208
BCL2L14	3337	8391	1498	0	300
BCL2L15	4143	0	0	19068	3621
BCL3	1362	0	0	691630	6608
BCL6	10907	0	0	71605	4217
BCL6B	3541	0	0	111833	5366
BCL7A	4668	0	0	33633	3856
BCL7B	1879	0	0	139436	1064
BCL7C	6140	0	0	137296	1792
BCL9	7545	265	265	21869	1060
BCL9L	8043	0	0	521323	6217
BCLAF1	5777	0	0	0	692
BCO1	8119	123	246	22047	2833
BCO2	3112	0	0	5463	1607
BCOR	7375	407	542	195932	4610
BCORL1	8661	0	0	278605	4734
BCR	6709	0	0	180653	3577
BCS1L	1513	0	0	1322	3966
BDH1	4597	0	0	16750	4786
BDH2	2923	0	0	0	0
BDKRB1	1059	944	944	280453	4721
BDKRB2	3885	0	0	115315	5920
BDNF	3187	0	0	87229	1255
BDP1	10423	96	96	0	0
BEAN1	5236	0	0	256303	5539
BECN1	2421	0	0	24370	1652
BECN2	1539	650	650	18843	1949
BEGAIN	3671	0	0	549442	6810
BEND2	4473	0	0	1118	1565
BEND3	9522	0	0	104285	3046
BEND4	7833	0	0	67790	255
BEND5	1346	0	0	254829	1486
BEND6	2873	0	348	105465	696
BEND7	8258	5207	2543	61879	242
BEST1	4052	4442	1234	43929	3455
BEST2	3419	0	0	252121	5265
BEST3	8861	0	226	16025	4063
BEST4	4818	13906	2076	126609	3113
BET1	1474	0	0	0	678
BET1L	4420	0	0	105656	2941
BEX1	823	0	0	149453	8505
BEX3	795	0	0	154717	6289
BEX4	830	0	0	137349	4819
BEX5	1200	0	0	60833	8333
BFAR	6650	1053	1504	16842	1353
BFSP1	2624	0	0	124238	1143
BFSP2	2222	0	0	54455	4050
BGLAP	688	0	0	91570	7267
BGN	2407	415	415	755713	5816
BHLHA15	2963	0	0	602430	4387
BHLHA9	2535	0	0	313609	4734
BHLHB9	4808	0	0	55532	6240
BHLHE22	1757	0	0	683552	3984
BHLHE23	8380	0	0	274702	6802
BHLHE40	3193	0	313	50110	1879
BHLHE41	3900	0	0	284359	1795
BHMG1	1803	0	0	185247	7765
BHMT	2437	0	0	1641	2052
BHMT2	2002	0	0	999	1499
BICC1	6365	0	0	70699	157
BICD1	9456	0	0	26861	1269
BICD2	6584	0	0	73967	2734
BICDL1	5325	1878	1315	76056	1502
BICDL2	2694	0	0	176318	8166
BICRA	5691	0	0	698823	5974
BICRAL	8719	1606	1835	15254	573
BID	2006	0	0	4487	2493
BIN1	3237	0	309	354340	8650
BIN3	2889	0	346	23538	3461
BIRC3	5634	0	0	0	177
BIRC5	1579	0	0	205193	4433
BIRC6	15538	0	0	18535	515
BIRC7	1763	0	0	933636	5105
BIVM	4206	6182	2853	77508	1189
BLCAP	8797	114	114	18074	568
BLK	7154	34666	2796	17333	2237
BLM	5450	0	0	2202	550
BLMH	2699	0	0	138940	1482
BLNK	1901	0	0	526	526
BLOC1S1	572	1748	1748	0	0
BLOC1S2	1332	0	0	50300	1502
BLOC1S3	724	0	0	513812	8287
BLOC1S4	2172	0	0	173573	7366
BLOC1S5	605	0	0	34711	4959
BLOC1S6	734	0	0	92643	2725
BLVRA	1238	808	808	188207	2423
BLVRB	815	0	0	461350	3681
BLZF1	2784	0	0	0	359
BMF	7472	0	0	47511	2677
BMI1	3769	0	0	75882	1857
BMP1	3726	268	268	157005	6173
BMP10	6156	0	0	2274	1300
BMP15	2475	0	0	1616	1616
BMP2	4409	0	227	146745	2495
BMP2K	8056	372	869	118173	621
BMP3	2040	9314	1961	261275	490
BMP4	3809	0	0	23628	3413
BMP5	1994	0	0	0	0
BMP6	1643	0	0	418138	7304
BMP7	5402	740	740	189374	4443
BMP8A	4116	0	0	185374	7046
BMP8B	2736	0	0	179825	6944
BMPER	7727	0	0	84121	1165
BMPR1A	6730	0	149	40565	1783
BMPR1B	34230	3564	1227	5638	351
BMPR2	3134	0	0	319	319
BMS1	4355	230	230	230	459
BMT2	3901	0	0	65881	256
BMX	3868	0	0	13702	2068
BNC1	5246	0	191	74914	1144
BNC2	26871	37	186	10011	298
BNIP1	1367	0	0	2195	2926
BNIP2	7143	0	0	13860	980
BNIP3	1466	0	0	398363	8186
BNIP3L	6035	0	0	21872	2320
BNIPL	1658	0	0	0	0
BOC	17201	988	58	42963	3953
BOD1	1643	0	0	224589	1217
BOD1L1	10735	0	0	50955	4099
BOK	5543	0	0	603825	5773
BOLA1	816	28186	2451	1225	3676
BOLA2B	756	1323	1323	85979	3968
BOLA3	1042	0	0	260077	960
BOLL	4101	0	0	119971	488
BOP1	2297	0	0	867218	9142
BORA	4317	0	232	150336	1853
BORCS5	1448	0	0	214779	2762
BORCS6	7732	0	0	149638	3363
BORCS7	7324	0	0	3277	137
BORCS8	2008	0	0	1494	1494
BPGM	2890	0	0	10727	2422
BPHL	1175	0	0	137021	4255
BPI	2268	0	0	19400	3968
BPIFA1	1242	0	0	47504	11272
BPIFA2	898	0	0	16704	7795
BPIFA3	1307	0	0	1530	2295
BPIFB1	1858	0	0	63509	5382
BPIFB2	1705	0	0	177713	9384
BPIFB3	1687	0	0	90101	3557
BPIFB4	2542	0	0	71204	8655
BPIFB5	4079	0	0	25006	5639
BPIFB6	2656	0	0	131777	7154
BPIFC	2222	0	0	21602	1800
BPNT1	2215	0	0	0	1354
BPTF	9008	0	0	69161	888
BRAF	16476	0	0	20757	1882
BRAP	4086	0	0	23495	1224
BRAT1	2935	0	0	643612	7836
BRCA1	9091	110	220	2970	2200
BRCA2	11047	3349	543	4888	362
BRCC3	2356	1273	1698	91681	849
BRD1	7441	0	0	399677	7123
BRD2	9176	0	0	136116	3596
BRD4	6598	0	0	164595	4698
BRD7	2332	0	0	128216	2573
BRD8	3275	0	0	305	305
BRD9	5076	0	0	262214	4925
BRDT	3236	14833	927	32756	618
BRF2	1977	0	0	46029	2023
BRI3	1094	0	0	466179	4570
BRI3BP	6242	160	801	58955	481
BRICD5	1327	0	0	529013	8289
BRINP1	3361	0	0	115739	1190
BRINP2	4997	0	0	12407	2401
BRINP3	5042	595	793	18048	1388
BRIP1	6773	2510	443	0	148
BRIX1	1273	12569	3142	4713	1571
BRK1	1271	11015	2360	3934	2360
BRMS1	1700	588	588	505882	10000
BRMS1L	2708	0	0	36558	2585
BROX	4723	0	0	126403	847
BRPF1	5100	196	196	130980	1373
BRPF3	6065	0	0	42704	1319
BRS3	1370	0	0	0	730
BRSK1	3584	0	0	441964	4743
BRSK2	4260	0	0	754225	8451
BRWD1	9995	200	200	32016	1701
BRWD3	10875	184	184	33747	4138
BSCL2	2837	3525	352	261191	3172
BSDC1	6504	0	0	102860	1845
BSG	2210	0	0	413575	7692
BSN	15969	0	0	78402	5886
BSND	2719	1103	1103	135712	4781
BSP1	589	0	0	0	0
BSPH1	1002	998	998	0	0
BSPRY	2098	0	0	75310	7626
BST1	2287	0	0	135111	437
BST2	534	0	0	117978	5618
BSX	4212	0	0	113723	1899
BTAF1	7339	409	409	5314	545
BTBD1	3219	0	0	151911	311
BTBD10	4887	614	614	25783	409
BTBD11	8447	1894	237	162306	5327
BTBD16	2354	0	0	11470	1274
BTBD17	2233	0	0	450515	5374
BTBD18	3089	5180	647	59566	1295
BTBD19	4876	2666	1025	320755	2871
BTBD2	2430	0	0	543621	8642
BTBD3	5271	0	0	35857	1138
BTBD7	8327	0	0	29182	480
BTBD9	4170	1439	480	115108	1679
BTC	4700	426	851	84043	851
BTD	6600	10758	2727	17424	1364
BTF3	1259	0	0	211279	1589
BTF3L4	2615	0	382	0	765
BTG1	1780	562	1124	138764	2809
BTG2	2677	0	0	30258	2241
BTG3	1588	0	0	154282	630
BTG4	2394	0	0	418	418
BTK	2557	0	0	12515	1955
BTLA	2673	0	0	748	1122
BTN1A1	2867	1046	1046	5232	2093
BTN2A2	3300	3030	2424	1212	1515
BTNL10	708	0	0	2825	4237
BTNL2	4003	0	0	0	500
BTNL9	4108	0	0	2921	2678
BTRC	7237	0	0	32610	276
BUB1	3496	0	0	13158	572
BUB1B	3749	0	267	0	0
BUB3	2779	0	0	24109	1439
BUD13	2595	0	0	16570	3854
BUD23	1286	0	778	12442	2333
BUD31	1229	814	814	117982	2441
BVES	4262	235	235	32145	704
BYSL	1620	617	617	11728	4938
BZW1	4468	0	0	64906	1791
BZW2	1980	0	0	64141	1010
C10H10orf113	3276	305	305	13431	916
C10H10orf67	6669	0	0	77523	2699
C10H1orf100	619	0	0	37157	6462
C10H1orf106	3628	276	276	539967	5513
C10H1orf115	2808	0	0	209046	4986
C10H1orf53	964	0	0	473029	2075
C10H9orf153	2649	0	0	3398	2643
C10H9orf24	2912	687	687	62843	1374
C10H9orf3	5463	366	366	15376	2014
C10H9orf64	2156	464	928	80241	4174
C10H9orf72	3517	0	0	43787	3128
C12H17orf100	14185	0	0	26789	1057
C12H17orf105	2043	0	0	16153	4405
C12H17orf47	2883	1734	1734	347	347
C12H17orf49	996	0	0	372490	6024
C12H17orf50	1236	0	0	557443	4045
C12H17orf53	5445	8999	1837	49587	4224
C12H17orf58	1572	0	0	81425	1272
C12H17orf62	3831	0	261	356304	3915
C12H17orf64	1230	0	0	31707	5691
C12H17orf67	898	0	0	26726	4454
C12H17orf74	1845	0	0	732791	6504
C12H17orf75	4005	0	0	13983	1248
C12H17orf78	3790	0	0	264	1055
C12H17orf80	9399	0	0	8618	1383
C12H17orf82	1290	0	0	159690	9302
C12H17orf97	891	0	0	204265	8979
C12H17orf98	1519	0	0	1975	1975
C13H21orf140	3054	0	0	18664	3929
C13H21orf2	1158	0	0	542314	8636
C13H21orf33	1497	0	0	877756	6680
C13H21orf59	1575	0	0	208889	8254
C13H21orf62	1943	33968	1029	3603	515
C13H21orf91	5745	7311	2611	20888	174
C13H3orf14	1605	0	0	0	0
C13H3orf18	2739	0	0	82147	4746
C13H3orf20	4852	618	618	206	206
C13H3orf30	1641	0	0	0	0
C13H3orf33	1453	0	0	90847	2065
C13H3orf35	1615	0	619	34056	3096
C13H3orf38	9191	0	0	1306	544
C13H3orf52	2196	0	0	30510	2732
C13H3orf56	1699	0	0	25309	5297
C13H3orf58	4092	0	0	154448	1466
C13H3orf62	5685	0	176	5453	1935
C13H3orf67	5002	600	800	10196	800
C13H3orf70	5681	0	0	129731	2288
C13H3orf80	3686	0	0	277265	2170
C13H3orf84	1548	0	0	3230	3230
C13H7orf73	1462	0	0	684	684
C14H10orf10	1335	0	0	11236	749
C14H10orf105	4989	0	0	194027	7416
C14H10orf107	4934	0	0	1013	811
C14H10orf120	660	0	0	0	0
C14H10orf128	1777	0	0	0	0
C14H10orf35	2164	0	0	66543	4159
C14H10orf53	282	0	0	0	3546
C14H10orf62	8113	0	0	25884	1849
C14H10orf71	5522	7968	362	80587	3079
C14H10orf76	5190	0	0	15414	193
C14H10orf90	3955	0	0	3287	759
C14H10orf99	1200	0	0	0	833
C14H12orf43	1478	677	677	0	1353
C14H12orf49	21328	0	0	38728	1594
C14H12orf65	1328	0	0	14307	3765
C14H1orf131	3201	0	312	44049	937
C14H1orf198	4573	0	0	106495	2187
C14H22orf15	618	0	0	33981	1618
C14H22orf31	1508	0	0	106101	5968
C14H22orf39	2795	358	358	68694	1789
C14H5orf52	618	0	0	315534	3236
C14H8orf74	2229	0	0	38582	8075
C15H2orf54	2443	0	0	694228	8187
C15H2orf66	1396	0	0	0	0
C15H2orf72	1884	0	0	339703	4777
C15H2orf76	1752	0	0	0	1142
C15H2orf80	3433	0	291	7282	3495
C15H2orf82	513	0	0	766082	7797
C15H2orf88	5399	0	0	22782	741
C15H4orf47	3162	0	316	0	0
C16H5orf22	2291	0	0	9603	1746
C16H5orf34	2289	0	437	874	874
C16H5orf38	2269	0	0	373733	3967
C16H5orf42	10444	2394	1053	14267	191
C16H5orf47	1358	0	0	252577	1473
C16H5orf49	733	0	0	330150	1364
C16H5orf51	6299	0	0	6826	1588
C16H5orf58	2735	0	0	731	1828
C17H20orf141	722	0	0	62327	6925
C17H20orf173	3495	0	0	0	572
C17H20orf194	8791	0	0	35150	1934
C17H20orf196	1493	0	0	0	0
C17H20orf202	3443	11327	2033	0	581
C17H20orf24	947	0	0	352693	3168
C17H20orf27	1996	0	0	155812	8517
C17H20orf85	795	0	0	0	0
C17H20orf96	2776	0	0	39986	7205
C17H8orf4	1566	1277	1916	49170	2554
C17H8orf48	2655	0	0	0	1130
C18H7orf25	3187	9727	628	81581	1569
C18H7orf31	2372	0	0	153035	1686
C18H7orf34	2509	5181	6776	0	399
C18H7orf49	2245	0	0	370156	2673
C18H7orf57	2215	12190	451	54628	6772
C18H7orf71	513	0	0	25341	3899
C1D	2945	0	0	1019	1698
C1GALT1	7664	0	0	57933	1044
C1GALT1C1	3512	0	0	40148	285
C1GALT1C1L	4833	0	0	0	414
C1H14orf105	1224	0	0	2451	2451
C1H14orf166	997	0	0	0	1003
C1H14orf28	3302	0	0	100545	1211
C1H14orf37	3163	0	0	49953	948
C1H14orf39	7928	0	0	883	1009
C1H15orf41	3486	0	0	21515	574
C1H15orf48	797	0	0	1255	2509
C1H15orf52	5002	0	0	19392	3798
C1H15orf57	1735	0	0	576	1153
C1H15orf61	878	0	0	235763	7973
C1H15orf62	3504	571	571	19977	3139
C1H15orf65	825	0	0	2424	2424
C1H18orf25	10133	99	197	28422	691
C1H18orf32	1212	0	0	204620	4950
C1H18orf54	6220	0	0	38585	4984
C1H18orf63	3795	0	0	17128	6851
C1H6orf118	1848	541	541	18939	2165
C1H6orf120	2488	0	0	22106	1206
C1H6orf163	1483	674	674	0	0
C1H6orf183	7617	0	0	4332	1313
C1H6orf203	1543	0	0	49903	1296
C1H9orf131	4354	0	0	1608	1837
C1H9orf135	1901	526	526	3682	526
C1H9orf152	2219	0	451	94187	1352
C1H9orf16	772	0	0	418394	7772
C1H9orf40	2579	0	388	231873	1551
C1H9orf43	1525	0	0	1967	1967
C1H9orf50	2131	0	0	465040	7508
C1H9orf57	2173	0	0	0	460
C1H9orf66	1066	0	0	83490	2814
C1H9orf78	1519	4608	1975	75049	1317
C1H9orf84	4881	0	0	0	0
C1H9orf85	2880	1042	1042	1042	1042
C1QA	1548	0	0	147287	8398
C1QB	1166	0	0	0	858
C1QBP	1187	2527	2527	118787	1685
C1QC	1298	0	0	265023	4622
C1QL1	777	0	0	965251	3861
C1QL2	2179	0	0	289123	5507
C1QL3	5791	0	0	171128	2418
C1QL4	1411	0	0	295535	5670
C1QTNF1	2912	0	0	527816	5151
C1QTNF12	3939	0	0	529322	4824
C1QTNF2	1399	1430	1430	10007	4289
C1QTNF3	3397	294	294	883	883
C1QTNF4	5063	0	0	209165	5925
C1QTNF5	1330	0	0	413534	6767
C1QTNF6	1049	0	0	221163	5720
C1QTNF7	4468	0	0	8953	1567
C1QTNF8	756	0	0	538360	6614
C1R	2456	0	0	96498	4479
C1RL	2830	0	0	86219	5654
C1S	2977	0	0	0	0
C2	2574	0	0	72261	3885
C2CD2	4221	4027	948	281924	4264
C2CD2L	3429	0	0	256051	6124
C2CD3	7811	1536	640	74382	2304
C2CD4B	2964	0	0	246626	2362
C2CD4C	3906	0	0	383513	4096
C2CD4D	1344	0	0	677827	2976
C2CD5	5084	0	0	28521	983
C2CD6	9139	109	219	328	1532
C2H11orf24	2366	0	0	309383	9721
C2H11orf49	1971	0	0	7103	2537
C2H11orf58	989	0	0	0	1011
C2H11orf68	1999	500	500	198099	6003
C2H11orf74	987	1013	1013	0	0
C2H11orf80	3691	0	542	121647	2980
C2H11orf84	2842	0	0	493315	5982
C2H11orf86	1892	0	0	487844	3700
C2H11orf91	2252	0	0	301954	1332
C2H11orf94	468	0	0	337607	10684
C2H11orf95	7203	278	416	309732	2777
C2H11orf96	1618	0	0	547590	4326
C2H11orf98	1342	1490	1490	745	745
C2H19orf24	1731	0	0	210283	4044
C2H19orf25	2110	0	0	119431	10427
C2H19orf35	3099	0	0	249113	7744
C2H19orf38	2588	0	0	9660	1546
C2H19orf43	938	0	0	481876	3198
C2H19orf44	5938	0	0	1347	2526
C2H19orf53	992	0	0	9073	5040
C2H19orf57	4135	0	0	9674	5320
C2H19orf60	794	0	0	84383	8816
C2H19orf66	1241	0	0	124899	10475
C2H19orf67	1110	0	0	56757	6306
C2H19orf70	515	0	0	0	1942
C2H19orf71	1381	0	0	220854	7965
C2H1orf35	1090	0	0	404587	4587
C2H5orf15	2104	951	1426	0	951
C2H5orf24	4979	0	0	34545	1607
C2H5orf30	5725	3843	873	138865	699
C2H5orf46	1117	0	0	895	2686
C2H5orf63	1179	848	848	37320	2545
C3	5253	0	0	37312	5330
C3AR1	4083	0	0	0	0
C3H16orf45	2503	0	400	169796	3995
C3H16orf52	4490	0	0	58575	1114
C3H16orf54	2657	0	0	366955	4140
C3H16orf58	2831	0	0	114094	9890
C3H16orf59	1877	0	0	169952	8524
C3H16orf62	8748	0	0	33493	5601
C3H16orf71	2750	364	364	37455	4727
C3H16orf72	4171	0	0	166147	480
C3H16orf82	2252	0	0	63943	6217
C3H16orf89	1799	0	0	26126	7782
C3H16orf90	1247	0	0	39294	6415
C3H16orf91	1715	0	0	241983	4665
C3H16orf92	492	0	0	6098	12195
C3H16orf96	5105	0	0	60725	6660
C3H2orf16	6336	0	158	158	316
C3H2orf40	850	0	0	74118	7059
C3H2orf42	3882	0	0	16229	773
C3H2orf49	3730	0	0	44504	1877
C3H2orf50	535	31776	1869	312150	14953
C3H2orf68	4931	0	0	7301	1622
C3H2orf70	835	0	0	479042	7186
C3H2orf71	6634	151	301	100392	4221
C3H2orf73	6726	3271	2081	743	446
C3H2orf74	3737	0	0	17394	2944
C3H2orf78	2781	0	0	719	719
C3H2orf81	2123	0	0	123410	9892
C3H2orf91	2613	0	0	1914	3444
C3H7orf26	2294	0	0	251526	3051
C3H7orf43	2882	0	0	317141	4164
C3H7orf50	1099	0	0	344859	8189
C4A	5384	0	0	314264	9473
C4BPA	3546	13818	1410	1692	1692
C4BPB	1562	10883	1921	0	0
C4H1orf112	3569	0	0	1961	841
C4H1orf146	966	0	0	38302	3106
C4H1orf162	2998	0	0	85057	5337
C4H1orf189	710	1408	1408	0	0
C4H1orf194	2338	0	0	0	428
C4H1orf226	21400	2944	607	12103	1075
C4H1orf43	1759	0	0	109153	1137
C4H1orf52	11951	84	84	34725	753
C4H1orf54	581	0	0	0	0
C4H1orf56	1393	718	1436	160086	5025
C4H1orf68	928	1078	1078	0	1078
C4H8orf33	3140	0	0	72611	4459
C4H8orf34	3208	0	0	166147	1559
C4H8orf37	2908	0	0	68432	688
C4H8orf46	3399	0	0	294	1765
C4H8orf59	1943	0	0	0	1544
C4H8orf76	1776	0	0	2815	2252
C4H8orf82	2034	0	0	741888	1475
C4H8orf88	2660	0	0	52632	3759
C4H8orf89	2904	0	0	78168	2755
C5	5495	364	364	182	364
C5AR1	2516	397	795	25437	2782
C5AR2	2229	0	0	67295	3140
C5H12orf10	1613	0	0	34718	7440
C5H12orf29	3535	0	0	16124	1414
C5H12orf4	11355	0	0	17261	4579
C5H12orf40	1744	0	0	1720	1147
C5H12orf45	2032	492	492	4921	984
C5H12orf50	2031	0	0	492	492
C5H12orf54	1035	0	0	0	0
C5H12orf56	3369	0	0	129415	3265
C5H12orf57	765	1307	1307	67974	2614
C5H12orf60	1158	0	0	864	1727
C5H12orf66	5066	0	0	4935	2764
C5H12orf71	2119	0	0	3775	3775
C5H12orf73	2447	20842	817	27380	2861
C5H12orf75	1213	0	0	192910	7420
C5H22orf23	1894	0	0	174234	7920
C5H22orf46	1104	906	906	6341	3623
C6	3274	305	611	1833	1222
C6H16orf46	4345	0	0	102877	1381
C6H16orf70	3126	0	0	17274	2239
C6H16orf74	4495	0	0	206229	7341
C6H16orf78	850	0	0	0	0
C6H16orf86	1012	0	0	13834	2964
C6H16orf95	5307	0	0	114377	5276
C6H18orf21	1455	0	0	33677	687
C6H18orf8	3063	0	0	65622	2285
C6H19orf12	3319	1808	2109	82555	2109
C6H19orf18	4714	0	0	5091	1485
C6H19orf33	772	0	0	507772	7772
C6H19orf47	2453	0	0	232776	4077
C6H19orf54	2476	0	0	75121	5250
C6H19orf68	3258	0	0	476980	8594
C6H19orf81	979	0	0	254341	5107
C6H19orf84	3380	296	592	251183	4438
C6H1orf109	4085	0	245	1224	2448
C6H1orf122	818	0	0	415648	2445
C6H1orf123	762	0	0	123360	1312
C6H1orf141	2581	0	0	0	0
C6H1orf158	980	0	0	0	2041
C6H1orf168	11104	90	90	11707	991
C6H1orf174	1274	0	0	229199	3925
C6H1orf185	1601	0	0	11243	2498
C6H1orf210	2455	0	0	114868	6517
C6H1orf216	2074	0	0	103182	964
C6H1orf228	4438	225	225	150068	3605
C6H1orf50	7202	0	0	68731	6109
C6H1orf64	1365	0	0	10256	5128
C6H1orf87	3145	1908	1908	14626	318
C6H1orf94	2160	0	0	19444	3241
C7	2522	0	0	1983	1983
C7H14orf1	3588	0	0	49610	2787
C7H14orf119	1461	4107	2053	0	0
C7H14orf132	7888	0	0	89883	7987
C7H14orf159	3172	0	0	21122	3468
C7H14orf53	260	0	0	0	0
C7H14orf93	7276	550	825	9071	962
C7H15orf32	627	0	0	0	0
C7H15orf39	4490	0	0	204677	6682
C7H15orf40	1790	559	559	87709	559
C7H15orf59	6296	0	0	257306	4765
C7H6orf10	3697	0	0	1623	2705
C7H6orf106	3916	0	0	80439	1788
C7H6orf125	477	0	0	322851	2096
C7H6orf132	7088	0	0	324210	4656
C7H6orf136	1657	0	0	231141	3621
C7H6orf15	1044	0	0	958	3831
C7H6orf222	6031	0	0	6964	663
C7H6orf223	2564	16381	2340	145086	6630
C7H6orf226	1515	1320	1320	660	2640
C7H6orf229	3112	0	0	321	643
C7H6orf47	1450	0	0	13793	1379
C7H6orf52	1075	0	0	26977	4651
C7H6orf62	4274	0	234	75339	2106
C7H6orf89	7573	132	132	2113	924
C8A	2209	0	0	0	905
C8B	2505	10379	798	0	0
C8H4orf17	5020	0	0	26693	4382
C8H4orf19	3232	1238	1547	8973	1547
C8H4orf22	934	1071	1071	215203	1071
C8H4orf26	1131	2653	2653	0	884
C8H4orf32	3139	0	0	83466	637
C8H4orf33	4892	0	0	0	0
C8H4orf36	5715	525	700	26247	3850
C8H4orf46	2562	390	390	75722	1561
C8H4orf48	1689	0	0	759621	7105
C8H4orf50	7490	0	0	135247	6409
C9	2525	0	0	19406	2772
C9H11orf1	2447	1226	1226	12260	817
C9H11orf42	1002	0	0	378244	8982
C9H11orf52	2371	422	844	0	0
C9H11orf53	5323	0	188	4884	751
C9H11orf54	2545	16896	3143	393	786
C9H11orf57	3485	0	0	0	1148
C9H11orf63	2954	0	0	36222	677
C9H11orf65	2331	429	429	0	0
C9H11orf70	3121	0	0	48062	641
C9H11orf71	654	0	0	402141	12232
C9H11orf87	30847	1978	519	20650	454
C9H11orf88	896	0	0	256696	3348
C9H11orf97	1589	0	0	0	0
C9H1orf105	768	1302	1302	0	0
C9H1orf116	3462	2022	867	8954	5199
C9H1orf186	8534	0	0	17694	5156
C9H1orf21	3659	0	0	116152	3553
C9H1orf27	5972	0	0	3684	1674
C9H1orf74	4000	500	500	31000	2500
C9H7orf72	2684	0	0	5589	1118
CA10	5253	0	0	74814	3236
CA11	2083	0	0	501200	7201
CA12	4243	0	0	20976	2828
CA14	2872	348	348	0	1045
CA3	1696	0	0	1179	1769
CA4	1150	0	0	100870	1739
CA5A	6805	0	0	132843	6025
CA5B	3609	0	0	8313	1108
CA6	1320	0	0	758	3788
CA7	2175	0	0	85517	2759
CA8	3037	0	0	100757	1646
CA9	2230	0	0	59641	5381
CAAP1	2353	0	0	0	1275
CAB39	3972	0	0	95418	252
CAB39L	4300	3488	1395	21860	2791
CABIN1	8741	114	114	113717	5949
CABLES1	4372	0	0	193504	1144
CABLES2	3406	0	0	370229	5578
CABP1	2898	0	0	250173	4141
CABP2	1224	0	0	497549	7353
CABP4	3332	300	300	94238	7203
CABP5	1025	0	0	29268	1951
CABP7	2844	0	0	167370	5977
CABS1	2333	0	0	0	0
CABYR	2183	0	0	0	0
CACFD1	5098	0	0	471361	8631
CACHD1	5981	0	167	122889	1170
CACNA1A	9297	0	0	210175	5163
CACNA1C	7500	3867	267	153867	6667
CACNA1D	10844	184	184	18259	1660
CACNA1E	12011	0	0	146199	4579
CACNA1F	7119	0	140	125860	4776
CACNA1G	13211	0	0	252214	8099
CACNA1H	8011	0	0	585944	9112
CACNA1I	10745	0	0	438995	6701
CACNA1S	5749	2087	522	341103	8349
CACNA2D1	9541	0	0	44859	734
CACNA2D2	5676	0	0	192741	4228
CACNA2D3	9705	0	0	29057	515
CACNA2D4	6897	145	145	67131	3335
CACNB1	3927	0	0	456073	9167
CACNB2	12061	4229	1658	35486	2487
CACNB3	3407	0	0	361902	5870
CACNB4	1551	0	0	645	3224
CACNG1	2702	1850	2221	119911	5551
CACNG2	1846	0	0	274106	5959
CACNG3	2554	0	0	207909	2741
CACNG4	3386	591	886	299468	4135
CACNG5	4608	0	217	187283	5642
CACNG6	3906	0	0	342294	4608
CACNG7	2109	0	0	298720	6638
CACTIN	3469	0	0	89651	6918
CACUL1	7123	281	281	82690	1404
[truncated: 23,427 more rows]
