# Supplementary material for: Non-responsiveness to cardioprotection by ischaemic preconditioning in Ossabaw minipigs with genetic predisposition to, but without the phenotype of the metabolic syndrome
Source: Basic Res Cardiol. 2022 Nov 11;117(1):58. doi: 10.1007/s00395-022-00965-0 (PMC9652280; doi:10.1007/s00395-022-00965-0)
Supplement: Supplementary file 3 — Supplementary file3 (XLSX 42 KB) [file 395_2022_965_MOESM3_ESM.xlsx]

## Sheet: Mitochondrion
#category	term ID	term description	observed gene count	background gene count	strength	false discovery rate	matching proteins in your network (IDs)	matching proteins in your network (labels)
GO Process	GO:0007005	Mitochondrion organization	9	452	0.88	0.0329	9606.ENSP00000202967,9606.ENSP00000266544,9606.ENSP00000290299,9606.ENSP00000296684,9606.ENSP00000360891,9606.ENSP00000362873,9606.ENSP00000381736,9606.ENSP00000400646,9606.ENSP00000438204	SIRT4,NDUFA9,ATP5O,NDUFS4,IFIT2,NDUFA8,ATP5A1,PNPT1,TOMM5
GO Component	GO:0098798	Mitochondrial protein complex	7	262	1.01	0.0099	9606.ENSP00000266544,9606.ENSP00000290299,9606.ENSP00000296684,9606.ENSP00000362873,9606.ENSP00000381736,9606.ENSP00000400646,9606.ENSP00000438204	NDUFA9,ATP5O,NDUFS4,NDUFA8,ATP5A1,PNPT1,TOMM5
GO Component	GO:0098800	Inner mitochondrial membrane protein complex	5	131	1.17	0.0230	9606.ENSP00000266544,9606.ENSP00000290299,9606.ENSP00000296684,9606.ENSP00000362873,9606.ENSP00000381736	NDUFA9,ATP5O,NDUFS4,NDUFA8,ATP5A1
STRING clusters	CL:11548	Carbon metabolism, and Starch and sucrose metabolism	5	124	1.19	0.0402	9606.ENSP00000261195,9606.ENSP00000264382,9606.ENSP00000280605,9606.ENSP00000363533,9606.ENSP00000379386	GYS2,SI,TKTL2,MDH1B,LDHB
STRING clusters	CL:13339	Oxidative phosphorylation	5	103	1.27	0.0402	9606.ENSP00000266544,9606.ENSP00000290299,9606.ENSP00000296684,9606.ENSP00000362873,9606.ENSP00000381736	NDUFA9,ATP5O,NDUFS4,NDUFA8,ATP5A1
STRING clusters	CL:13347	NADH dehydrogenase complex	3	27	1.63	0.0473	9606.ENSP00000266544,9606.ENSP00000296684,9606.ENSP00000362873	NDUFA9,NDUFS4,NDUFA8
KEGG	hsa00190	Oxidative phosphorylation	6	130	1.25	0.00047	9606.ENSP00000266544,9606.ENSP00000281087,9606.ENSP00000290299,9606.ENSP00000296684,9606.ENSP00000362873,9606.ENSP00000381736	NDUFA9,ATP6V1G3,ATP5O,NDUFS4,NDUFA8,ATP5A1
KEGG	hsa01100	Metabolic pathways	14	1447	0.57	0.0024	9606.ENSP00000202967,9606.ENSP00000250498,9606.ENSP00000261195,9606.ENSP00000264382,9606.ENSP00000266544,9606.ENSP00000280605,9606.ENSP00000281087,9606.ENSP00000290299,9606.ENSP00000296684,9606.ENSP00000359583,9606.ENSP00000362873,9606.ENSP00000379386,9606.ENSP00000381736,9606.ENSP00000389241	SIRT4,DAD1,GYS2,SI,NDUFA9,TKTL2,ATP6V1G3,ATP5O,NDUFS4,HPSE2,NDUFA8,LDHB,ATP5A1,DHRS9
KEGG	hsa04714	Thermogenesis	5	229	0.92	0.0389	9606.ENSP00000266544,9606.ENSP00000290299,9606.ENSP00000296684,9606.ENSP00000362873,9606.ENSP00000381736	NDUFA9,ATP5O,NDUFS4,NDUFA8,ATP5A1
KEGG	hsa05012	Parkinson disease	5	240	0.9	0.0389	9606.ENSP00000266544,9606.ENSP00000290299,9606.ENSP00000296684,9606.ENSP00000362873,9606.ENSP00000381736	NDUFA9,ATP5O,NDUFS4,NDUFA8,ATP5A1
KEGG	hsa05020	Prion disease	5	265	0.86	0.0448	9606.ENSP00000266544,9606.ENSP00000290299,9606.ENSP00000296684,9606.ENSP00000362873,9606.ENSP00000381736	NDUFA9,ATP5O,NDUFS4,NDUFA8,ATP5A1
Reactome	HSA-1428517	The citric acid (TCA) cycle and respiratory electron transport	6	176	1.12	0.0162	9606.ENSP00000266544,9606.ENSP00000290299,9606.ENSP00000296684,9606.ENSP00000362873,9606.ENSP00000379386,9606.ENSP00000381736	NDUFA9,ATP5O,NDUFS4,NDUFA8,LDHB,ATP5A1
Reactome	HSA-163200	Respiratory electron transport, ATP synthesis by chemiosmotic coupling, and heat production by uncoupling proteins.	5	125	1.19	0.0236	9606.ENSP00000266544,9606.ENSP00000290299,9606.ENSP00000296684,9606.ENSP00000362873,9606.ENSP00000381736	NDUFA9,ATP5O,NDUFS4,NDUFA8,ATP5A1
WikiPathways	WP623	Oxidative phosphorylation	5	60	1.5	0.00048	9606.ENSP00000266544,9606.ENSP00000290299,9606.ENSP00000296684,9606.ENSP00000362873,9606.ENSP00000381736	NDUFA9,ATP5O,NDUFS4,NDUFA8,ATP5A1
WikiPathways	WP111	Electron transport chain: OXPHOS system in mitochondria	5	103	1.27	0.0030	9606.ENSP00000266544,9606.ENSP00000290299,9606.ENSP00000296684,9606.ENSP00000362873,9606.ENSP00000381736	NDUFA9,ATP5O,NDUFS4,NDUFA8,ATP5A1
DISEASES	DOID:700	Mitochondrial metabolism disease	6	173	1.12	0.0297	9606.ENSP00000266544,9606.ENSP00000296684,9606.ENSP00000358060,9606.ENSP00000381736,9606.ENSP00000400646,9606.ENSP00000419038	NDUFA9,NDUFS4,TARS2,ATP5A1,PNPT1,GFM1
COMPARTMENTS	GOCC:0098798	Mitochondrial protein complex	7	291	0.97	0.0262	9606.ENSP00000266544,9606.ENSP00000290299,9606.ENSP00000296684,9606.ENSP00000362873,9606.ENSP00000381736,9606.ENSP00000400646,9606.ENSP00000438204	NDUFA9,ATP5O,NDUFS4,NDUFA8,ATP5A1,PNPT1,TOMM5
COMPARTMENTS	GOCC:0098800	Inner mitochondrial membrane protein complex	5	143	1.13	0.0469	9606.ENSP00000266544,9606.ENSP00000290299,9606.ENSP00000296684,9606.ENSP00000362873,9606.ENSP00000381736	NDUFA9,ATP5O,NDUFS4,NDUFA8,ATP5A1
UniProt Keywords	KW-1274	Primary mitochondrial disease	6	157	1.17	0.0027	9606.ENSP00000266544,9606.ENSP00000296684,9606.ENSP00000358060,9606.ENSP00000381736,9606.ENSP00000400646,9606.ENSP00000419038	NDUFA9,NDUFS4,TARS2,ATP5A1,PNPT1,GFM1
UniProt Keywords	KW-0809	Transit peptide	9	543	0.8	0.0037	9606.ENSP00000202967,9606.ENSP00000264151,9606.ENSP00000266544,9606.ENSP00000290299,9606.ENSP00000296684,9606.ENSP00000358060,9606.ENSP00000381736,9606.ENSP00000400646,9606.ENSP00000419038	SIRT4,OSGEPL1,NDUFA9,ATP5O,NDUFS4,TARS2,ATP5A1,PNPT1,GFM1
UniProt Keywords	KW-0496	Mitochondrion	12	1176	0.59	0.0091	9606.ENSP00000202967,9606.ENSP00000264151,9606.ENSP00000266544,9606.ENSP00000290299,9606.ENSP00000296684,9606.ENSP00000358060,9606.ENSP00000360883,9606.ENSP00000362873,9606.ENSP00000381736,9606.ENSP00000400646,9606.ENSP00000419038,9606.ENSP00000438204	SIRT4,OSGEPL1,NDUFA9,ATP5O,NDUFS4,TARS2,IFIT3,NDUFA8,ATP5A1,PNPT1,GFM1,TOMM5

## Sheet: Inflamm. incl. JAK-STAT pathway
#category	term ID	term description	observed gene count	background gene count	strength	false discovery rate	matching proteins in your network (IDs)	matching proteins in your network (labels)
GO Process	GO:0002376	Immune system process	22	2481	0.65	1.46e-06	9606.ENSP00000236826,9606.ENSP00000255194,9606.ENSP00000256447,9606.ENSP00000262640,9606.ENSP00000273375,9606.ENSP00000289902,9606.ENSP00000306157,9606.ENSP00000308925,9606.ENSP00000311032,9606.ENSP00000312286,9606.ENSP00000317144,9606.ENSP00000325239,9606.ENSP00000343000,9606.ENSP00000347916,9606.ENSP00000361004,9606.ENSP00000363079,9606.ENSP00000369564,9606.ENSP00000378365,9606.ENSP00000380855,…	MMP8,AP3B1,CD180,VAMP7,RABL3,FCER1G,IL7R,TLR10,CASP3,PLA2G1B,PIBF1,MYLPF,IL19,CLEC12A,IL13RA2,MBL2,IFNA16,CCL26,PDCD1LG2,ITK,ERAP2,IL10
GO Process	GO:0006955	Immune response	18	1588	0.75	1.90e-06	9606.ENSP00000236826,9606.ENSP00000256447,9606.ENSP00000262640,9606.ENSP00000289902,9606.ENSP00000306157,9606.ENSP00000308925,9606.ENSP00000312286,9606.ENSP00000325239,9606.ENSP00000343000,9606.ENSP00000347916,9606.ENSP00000361004,9606.ENSP00000363079,9606.ENSP00000369564,9606.ENSP00000378365,9606.ENSP00000380855,9606.ENSP00000398655,9606.ENSP00000400376,9606.ENSP00000412237	MMP8,CD180,VAMP7,FCER1G,IL7R,TLR10,PLA2G1B,MYLPF,IL19,CLEC12A,IL13RA2,MBL2,IFNA16,CCL26,PDCD1LG2,ITK,ERAP2,IL10
GO Process	GO:0002684	Positive regulation of immune system process	14	949	0.87	8.86e-06	9606.ENSP00000236826,9606.ENSP00000255194,9606.ENSP00000262640,9606.ENSP00000265404,9606.ENSP00000289902,9606.ENSP00000306157,9606.ENSP00000312286,9606.ENSP00000329002,9606.ENSP00000356065,9606.ENSP00000361004,9606.ENSP00000363079,9606.ENSP00000380855,9606.ENSP00000398655,9606.ENSP00000412237	MMP8,AP3B1,VAMP7,STAP1,FCER1G,IL7R,PLA2G1B,HAX1,IL20,IL13RA2,MBL2,PDCD1LG2,ITK,IL10
GO Process	GO:0050896	Response to stimulus	34	8046	0.33	1.14e-05	9606.ENSP00000236826,9606.ENSP00000255194,9606.ENSP00000256447,9606.ENSP00000262640,9606.ENSP00000265113,9606.ENSP00000265404,9606.ENSP00000273375,9606.ENSP00000282561,9606.ENSP00000289902,9606.ENSP00000295256,9606.ENSP00000306157,9606.ENSP00000308925,9606.ENSP00000311032,9606.ENSP00000312286,9606.ENSP00000325239,9606.ENSP00000329002,9606.ENSP00000329200,9606.ENSP00000343000,9606.ENSP00000347916,…	MMP8,AP3B1,CD180,VAMP7,SLC1A3,STAP1,RABL3,GJA1,FCER1G,HPGDS,IL7R,TLR10,CASP3,PLA2G1B,MYLPF,HAX1,STAC3,IL19,CLEC12A,CNTF,IL20,IL13RA2,MBL2,IFNA16,STAT4,ANXA4,CCL26,PDCD1LG2,ITK,ERAP2,ACTA2,RXFP1,IL10,SLC6A14
GO Process	GO:0002694	Regulation of leukocyte activation	11	530	1.02	1.37e-05	9606.ENSP00000236826,9606.ENSP00000255194,9606.ENSP00000262640,9606.ENSP00000265404,9606.ENSP00000289902,9606.ENSP00000306157,9606.ENSP00000311032,9606.ENSP00000317144,9606.ENSP00000361004,9606.ENSP00000380855,9606.ENSP00000412237	MMP8,AP3B1,VAMP7,STAP1,FCER1G,IL7R,CASP3,PIBF1,IL13RA2,PDCD1LG2,IL10
GO Process	GO:0002682	Regulation of immune system process	16	1514	0.72	2.42e-05	9606.ENSP00000236826,9606.ENSP00000255194,9606.ENSP00000262640,9606.ENSP00000265404,9606.ENSP00000289902,9606.ENSP00000306157,9606.ENSP00000311032,9606.ENSP00000312286,9606.ENSP00000317144,9606.ENSP00000329002,9606.ENSP00000356065,9606.ENSP00000361004,9606.ENSP00000363079,9606.ENSP00000380855,9606.ENSP00000398655,9606.ENSP00000412237	MMP8,AP3B1,VAMP7,STAP1,FCER1G,IL7R,CASP3,PLA2G1B,PIBF1,HAX1,IL20,IL13RA2,MBL2,PDCD1LG2,ITK,IL10
GO Process	GO:0019221	Cytokine-mediated signaling pathway	11	678	0.91	0.00010	9606.ENSP00000289902,9606.ENSP00000306157,9606.ENSP00000311032,9606.ENSP00000343000,9606.ENSP00000355370,9606.ENSP00000356065,9606.ENSP00000361004,9606.ENSP00000369564,9606.ENSP00000376134,9606.ENSP00000378365,9606.ENSP00000412237	FCER1G,IL7R,CASP3,IL19,CNTF,IL20,IL13RA2,IFNA16,STAT4,CCL26,IL10
GO Process	GO:0051707	Response to other organism	14	1256	0.75	0.00010	9606.ENSP00000256447,9606.ENSP00000262640,9606.ENSP00000265404,9606.ENSP00000282561,9606.ENSP00000289902,9606.ENSP00000308925,9606.ENSP00000311032,9606.ENSP00000312286,9606.ENSP00000363079,9606.ENSP00000369564,9606.ENSP00000378365,9606.ENSP00000380855,9606.ENSP00000402373,9606.ENSP00000412237	CD180,VAMP7,STAP1,GJA1,FCER1G,TLR10,CASP3,PLA2G1B,MBL2,IFNA16,CCL26,PDCD1LG2,ACTA2,IL10
GO Process	GO:0006952	Defense response	14	1296	0.73	0.00011	9606.ENSP00000255194,9606.ENSP00000256447,9606.ENSP00000262640,9606.ENSP00000282561,9606.ENSP00000289902,9606.ENSP00000308925,9606.ENSP00000312286,9606.ENSP00000355370,9606.ENSP00000363079,9606.ENSP00000369564,9606.ENSP00000376134,9606.ENSP00000378365,9606.ENSP00000398655,9606.ENSP00000412237	AP3B1,CD180,VAMP7,GJA1,FCER1G,TLR10,PLA2G1B,CNTF,MBL2,IFNA16,STAT4,CCL26,ITK,IL10
GO Process	GO:0071310	Cellular response to organic substance	18	2369	0.58	0.00016	9606.ENSP00000256447,9606.ENSP00000265404,9606.ENSP00000282561,9606.ENSP00000289902,9606.ENSP00000306157,9606.ENSP00000311032,9606.ENSP00000312286,9606.ENSP00000329002,9606.ENSP00000343000,9606.ENSP00000355370,9606.ENSP00000356065,9606.ENSP00000361004,9606.ENSP00000369564,9606.ENSP00000376134,9606.ENSP00000378365,9606.ENSP00000380855,9606.ENSP00000405841,9606.ENSP00000412237	CD180,STAP1,GJA1,FCER1G,IL7R,CASP3,PLA2G1B,HAX1,IL19,CNTF,IL20,IL13RA2,IFNA16,STAT4,CCL26,PDCD1LG2,RXFP1,IL10
GO Process	GO:0002696	Positive regulation of leukocyte activation	8	332	1.08	0.00027	9606.ENSP00000236826,9606.ENSP00000255194,9606.ENSP00000262640,9606.ENSP00000265404,9606.ENSP00000289902,9606.ENSP00000306157,9606.ENSP00000380855,9606.ENSP00000412237	MMP8,AP3B1,VAMP7,STAP1,FCER1G,IL7R,PDCD1LG2,IL10
GO Process	GO:1904892	Regulation of receptor signaling pathway via stat	6	137	1.34	0.00031	9606.ENSP00000306157,9606.ENSP00000317144,9606.ENSP00000355370,9606.ENSP00000356065,9606.ENSP00000369564,9606.ENSP00000412237	IL7R,PIBF1,CNTF,IL20,IFNA16,IL10
GO Process	GO:0071345	Cellular response to cytokine stimulus	12	1013	0.77	0.00032	9606.ENSP00000289902,9606.ENSP00000306157,9606.ENSP00000311032,9606.ENSP00000329002,9606.ENSP00000343000,9606.ENSP00000355370,9606.ENSP00000356065,9606.ENSP00000361004,9606.ENSP00000369564,9606.ENSP00000376134,9606.ENSP00000378365,9606.ENSP00000412237	FCER1G,IL7R,CASP3,HAX1,IL19,CNTF,IL20,IL13RA2,IFNA16,STAT4,CCL26,IL10
GO Process	GO:0048584	Positive regulation of response to stimulus	17	2257	0.58	0.00034	9606.ENSP00000236826,9606.ENSP00000256447,9606.ENSP00000262640,9606.ENSP00000265404,9606.ENSP00000282561,9606.ENSP00000289902,9606.ENSP00000306157,9606.ENSP00000308925,9606.ENSP00000312286,9606.ENSP00000317144,9606.ENSP00000329002,9606.ENSP00000355370,9606.ENSP00000356065,9606.ENSP00000363079,9606.ENSP00000378365,9606.ENSP00000398655,9606.ENSP00000412237	MMP8,CD180,VAMP7,STAP1,GJA1,FCER1G,IL7R,TLR10,PLA2G1B,PIBF1,HAX1,CNTF,IL20,MBL2,CCL26,ITK,IL10
GO Process	GO:0046649	Lymphocyte activation	8	390	1.01	0.00064	9606.ENSP00000256447,9606.ENSP00000262640,9606.ENSP00000273375,9606.ENSP00000289902,9606.ENSP00000306157,9606.ENSP00000369564,9606.ENSP00000398655,9606.ENSP00000412237	CD180,VAMP7,RABL3,FCER1G,IL7R,IFNA16,ITK,IL10
GO Process	GO:1904894	Positive regulation of receptor signaling pathway via stat	5	88	1.45	0.00067	9606.ENSP00000306157,9606.ENSP00000317144,9606.ENSP00000355370,9606.ENSP00000356065,9606.ENSP00000412237	IL7R,PIBF1,CNTF,IL20,IL10
GO Process	GO:0048518	Positive regulation of biological process	27	6112	0.35	0.00074	9606.ENSP00000231009,9606.ENSP00000236826,9606.ENSP00000255194,9606.ENSP00000256447,9606.ENSP00000262640,9606.ENSP00000265113,9606.ENSP00000265404,9606.ENSP00000282561,9606.ENSP00000289902,9606.ENSP00000306157,9606.ENSP00000308925,9606.ENSP00000311032,9606.ENSP00000312286,9606.ENSP00000317144,9606.ENSP00000329002,9606.ENSP00000329200,9606.ENSP00000355370,9606.ENSP00000356065,9606.ENSP00000361004,…	GZMK,MMP8,AP3B1,CD180,VAMP7,SLC1A3,STAP1,GJA1,FCER1G,IL7R,TLR10,CASP3,PLA2G1B,PIBF1,HAX1,STAC3,CNTF,IL20,IL13RA2,MBL2,IFNA16,STAT4,CCL26,PDCD1LG2,ITK,ACTA2,IL10
GO Process	GO:0042100	B cell proliferation	4	43	1.67	0.0013	9606.ENSP00000256447,9606.ENSP00000306157,9606.ENSP00000369564,9606.ENSP00000412237	CD180,IL7R,IFNA16,IL10
GO Process	GO:0002683	Negative regulation of immune system process	8	450	0.95	0.0015	9606.ENSP00000265404,9606.ENSP00000289902,9606.ENSP00000306157,9606.ENSP00000311032,9606.ENSP00000317144,9606.ENSP00000361004,9606.ENSP00000380855,9606.ENSP00000412237	STAP1,FCER1G,IL7R,CASP3,PIBF1,IL13RA2,PDCD1LG2,IL10
GO Process	GO:0002250	Adaptive immune response	7	317	1.04	0.0016	9606.ENSP00000289902,9606.ENSP00000361004,9606.ENSP00000363079,9606.ENSP00000369564,9606.ENSP00000380855,9606.ENSP00000398655,9606.ENSP00000400376	FCER1G,IL13RA2,MBL2,IFNA16,PDCD1LG2,ITK,ERAP2
GO Process	GO:0032101	Regulation of response to external stimulus	11	1013	0.74	0.0016	9606.ENSP00000236826,9606.ENSP00000256447,9606.ENSP00000262640,9606.ENSP00000265404,9606.ENSP00000282561,9606.ENSP00000289902,9606.ENSP00000308925,9606.ENSP00000355370,9606.ENSP00000356065,9606.ENSP00000378365,9606.ENSP00000412237	MMP8,CD180,VAMP7,STAP1,GJA1,FCER1G,TLR10,CNTF,IL20,CCL26,IL10
GO Process	GO:0002703	Regulation of leukocyte mediated immunity	6	209	1.16	0.0017	9606.ENSP00000262640,9606.ENSP00000265404,9606.ENSP00000289902,9606.ENSP00000306157,9606.ENSP00000361004,9606.ENSP00000412237	VAMP7,STAP1,FCER1G,IL7R,IL13RA2,IL10
GO Process	GO:0009617	Response to bacterium	9	634	0.85	0.0017	9606.ENSP00000256447,9606.ENSP00000265404,9606.ENSP00000282561,9606.ENSP00000289902,9606.ENSP00000311032,9606.ENSP00000312286,9606.ENSP00000363079,9606.ENSP00000380855,9606.ENSP00000412237	CD180,STAP1,GJA1,FCER1G,CASP3,PLA2G1B,MBL2,PDCD1LG2,IL10
GO Process	GO:0001775	Cell activation	11	1075	0.71	0.0024	9606.ENSP00000236826,9606.ENSP00000256447,9606.ENSP00000262640,9606.ENSP00000273375,9606.ENSP00000289902,9606.ENSP00000306157,9606.ENSP00000347916,9606.ENSP00000355370,9606.ENSP00000369564,9606.ENSP00000398655,9606.ENSP00000412237	MMP8,CD180,VAMP7,RABL3,FCER1G,IL7R,CLEC12A,CNTF,IFNA16,ITK,IL10
GO Process	GO:0002886	Regulation of myeloid leukocyte mediated immunity	4	58	1.54	0.0024	9606.ENSP00000262640,9606.ENSP00000265404,9606.ENSP00000289902,9606.ENSP00000361004	VAMP7,STAP1,FCER1G,IL13RA2
GO Process	GO:0006954	Inflammatory response	8	515	0.89	0.0024	9606.ENSP00000255194,9606.ENSP00000256447,9606.ENSP00000282561,9606.ENSP00000289902,9606.ENSP00000308925,9606.ENSP00000355370,9606.ENSP00000363079,9606.ENSP00000378365	AP3B1,CD180,GJA1,FCER1G,TLR10,CNTF,MBL2,CCL26
GO Process	GO:0010647	Positive regulation of cell communication	14	1823	0.59	0.0024	9606.ENSP00000236826,9606.ENSP00000256447,9606.ENSP00000262640,9606.ENSP00000265113,9606.ENSP00000265404,9606.ENSP00000282561,9606.ENSP00000306157,9606.ENSP00000312286,9606.ENSP00000317144,9606.ENSP00000329002,9606.ENSP00000355370,9606.ENSP00000356065,9606.ENSP00000378365,9606.ENSP00000412237	MMP8,CD180,VAMP7,SLC1A3,STAP1,GJA1,IL7R,PLA2G1B,PIBF1,HAX1,CNTF,IL20,CCL26,IL10
GO Process	GO:0023056	Positive regulation of signaling	14	1831	0.58	0.0024	9606.ENSP00000236826,9606.ENSP00000256447,9606.ENSP00000262640,9606.ENSP00000265113,9606.ENSP00000265404,9606.ENSP00000282561,9606.ENSP00000306157,9606.ENSP00000312286,9606.ENSP00000317144,9606.ENSP00000329002,9606.ENSP00000355370,9606.ENSP00000356065,9606.ENSP00000378365,9606.ENSP00000412237	MMP8,CD180,VAMP7,SLC1A3,STAP1,GJA1,IL7R,PLA2G1B,PIBF1,HAX1,CNTF,IL20,CCL26,IL10
GO Process	GO:0032103	Positive regulation of response to external stimulus	8	511	0.9	0.0024	9606.ENSP00000236826,9606.ENSP00000256447,9606.ENSP00000262640,9606.ENSP00000265404,9606.ENSP00000289902,9606.ENSP00000308925,9606.ENSP00000355370,9606.ENSP00000378365	MMP8,CD180,VAMP7,STAP1,FCER1G,TLR10,CNTF,CCL26
GO Process	GO:0032653	Regulation of interleukin-10 production	4	57	1.55	0.0024	9606.ENSP00000236826,9606.ENSP00000289902,9606.ENSP00000317144,9606.ENSP00000380855	MMP8,FCER1G,PIBF1,PDCD1LG2
GO Process	GO:0048583	Regulation of response to stimulus	21	4114	0.41	0.0024	9606.ENSP00000236826,9606.ENSP00000256447,9606.ENSP00000262640,9606.ENSP00000265107,9606.ENSP00000265404,9606.ENSP00000273375,9606.ENSP00000282561,9606.ENSP00000289902,9606.ENSP00000306157,9606.ENSP00000308925,9606.ENSP00000312286,9606.ENSP00000317144,9606.ENSP00000329002,9606.ENSP00000355370,9606.ENSP00000356065,9606.ENSP00000361004,9606.ENSP00000363079,9606.ENSP00000369564,9606.ENSP00000378365,…	MMP8,CD180,VAMP7,WDR70,STAP1,RABL3,GJA1,FCER1G,IL7R,TLR10,PLA2G1B,PIBF1,HAX1,CNTF,IL20,IL13RA2,MBL2,IFNA16,CCL26,ITK,IL10
GO Process	GO:0050727	Regulation of inflammatory response	7	351	1.0	0.0024	9606.ENSP00000236826,9606.ENSP00000262640,9606.ENSP00000265404,9606.ENSP00000289902,9606.ENSP00000308925,9606.ENSP00000356065,9606.ENSP00000412237	MMP8,VAMP7,STAP1,FCER1G,TLR10,IL20,IL10
GO Process	GO:0046425	Regulation of receptor signaling pathway via jak-stat	5	133	1.28	0.0025	9606.ENSP00000317144,9606.ENSP00000355370,9606.ENSP00000356065,9606.ENSP00000369564,9606.ENSP00000412237	PIBF1,CNTF,IL20,IFNA16,IL10
GO Process	GO:0030098	Lymphocyte differentiation	6	242	1.09	0.0028	9606.ENSP00000273375,9606.ENSP00000289902,9606.ENSP00000306157,9606.ENSP00000369564,9606.ENSP00000398655,9606.ENSP00000412237	RABL3,FCER1G,IL7R,IFNA16,ITK,IL10
GO Process	GO:0045321	Leukocyte activation	10	929	0.73	0.0032	9606.ENSP00000236826,9606.ENSP00000256447,9606.ENSP00000262640,9606.ENSP00000273375,9606.ENSP00000289902,9606.ENSP00000306157,9606.ENSP00000347916,9606.ENSP00000369564,9606.ENSP00000398655,9606.ENSP00000412237	MMP8,CD180,VAMP7,RABL3,FCER1G,IL7R,CLEC12A,IFNA16,ITK,IL10
GO Process	GO:0050729	Positive regulation of inflammatory response	5	144	1.24	0.0032	9606.ENSP00000236826,9606.ENSP00000262640,9606.ENSP00000265404,9606.ENSP00000289902,9606.ENSP00000308925	MMP8,VAMP7,STAP1,FCER1G,TLR10
GO Process	GO:0009605	Response to external stimulus	15	2310	0.51	0.0052	9606.ENSP00000256447,9606.ENSP00000262640,9606.ENSP00000265113,9606.ENSP00000265404,9606.ENSP00000282561,9606.ENSP00000289902,9606.ENSP00000308925,9606.ENSP00000311032,9606.ENSP00000312286,9606.ENSP00000363079,9606.ENSP00000369564,9606.ENSP00000378365,9606.ENSP00000380855,9606.ENSP00000402373,9606.ENSP00000412237	CD180,VAMP7,SLC1A3,STAP1,GJA1,FCER1G,TLR10,CASP3,PLA2G1B,MBL2,IFNA16,CCL26,PDCD1LG2,ACTA2,IL10
GO Process	GO:0042113	B cell activation	5	161	1.19	0.0052	9606.ENSP00000256447,9606.ENSP00000273375,9606.ENSP00000306157,9606.ENSP00000369564,9606.ENSP00000412237	CD180,RABL3,IL7R,IFNA16,IL10
GO Process	GO:0048522	Positive regulation of cellular process	24	5579	0.33	0.0052	9606.ENSP00000231009,9606.ENSP00000236826,9606.ENSP00000255194,9606.ENSP00000256447,9606.ENSP00000262640,9606.ENSP00000265113,9606.ENSP00000265404,9606.ENSP00000282561,9606.ENSP00000289902,9606.ENSP00000306157,9606.ENSP00000311032,9606.ENSP00000312286,9606.ENSP00000317144,9606.ENSP00000329002,9606.ENSP00000329200,9606.ENSP00000355370,9606.ENSP00000356065,9606.ENSP00000363079,9606.ENSP00000369564,…	GZMK,MMP8,AP3B1,CD180,VAMP7,SLC1A3,STAP1,GJA1,FCER1G,IL7R,CASP3,PLA2G1B,PIBF1,HAX1,STAC3,CNTF,IL20,MBL2,IFNA16,STAT4,CCL26,PDCD1LG2,ACTA2,IL10
GO Process	GO:0007166	Cell surface receptor signaling pathway	15	2325	0.51	0.0055	9606.ENSP00000265404,9606.ENSP00000289902,9606.ENSP00000306157,9606.ENSP00000311032,9606.ENSP00000343000,9606.ENSP00000355370,9606.ENSP00000356065,9606.ENSP00000361004,9606.ENSP00000369564,9606.ENSP00000376134,9606.ENSP00000377833,9606.ENSP00000378365,9606.ENSP00000380855,9606.ENSP00000398655,9606.ENSP00000412237	STAP1,FCER1G,IL7R,CASP3,IL19,CNTF,IL20,IL13RA2,IFNA16,STAT4,ANXA4,CCL26,PDCD1LG2,ITK,IL10
GO Process	GO:0043032	Positive regulation of macrophage activation	3	25	1.78	0.0060	9606.ENSP00000236826,9606.ENSP00000265404,9606.ENSP00000412237	MMP8,STAP1,IL10
GO Process	GO:0023052	Signaling	23	5239	0.34	0.0061	9606.ENSP00000265113,9606.ENSP00000265404,9606.ENSP00000273375,9606.ENSP00000282561,9606.ENSP00000289902,9606.ENSP00000295256,9606.ENSP00000306157,9606.ENSP00000308925,9606.ENSP00000311032,9606.ENSP00000312286,9606.ENSP00000329200,9606.ENSP00000343000,9606.ENSP00000355370,9606.ENSP00000356065,9606.ENSP00000361004,9606.ENSP00000369564,9606.ENSP00000376134,9606.ENSP00000377833,9606.ENSP00000378365,…	SLC1A3,STAP1,RABL3,GJA1,FCER1G,HPGDS,IL7R,TLR10,CASP3,PLA2G1B,STAC3,IL19,CNTF,IL20,IL13RA2,IFNA16,STAT4,ANXA4,CCL26,PDCD1LG2,ITK,RXFP1,IL10
GO Process	GO:0007165	Signal transduction	22	4876	0.35	0.0067	9606.ENSP00000265404,9606.ENSP00000273375,9606.ENSP00000282561,9606.ENSP00000289902,9606.ENSP00000295256,9606.ENSP00000306157,9606.ENSP00000308925,9606.ENSP00000311032,9606.ENSP00000312286,9606.ENSP00000329200,9606.ENSP00000343000,9606.ENSP00000355370,9606.ENSP00000356065,9606.ENSP00000361004,9606.ENSP00000369564,9606.ENSP00000376134,9606.ENSP00000377833,9606.ENSP00000378365,9606.ENSP00000380855,…	STAP1,RABL3,GJA1,FCER1G,HPGDS,IL7R,TLR10,CASP3,PLA2G1B,STAC3,IL19,CNTF,IL20,IL13RA2,IFNA16,STAT4,ANXA4,CCL26,PDCD1LG2,ITK,RXFP1,IL10
GO Process	GO:0046427	Positive regulation of receptor signaling pathway via jak-stat	4	85	1.37	0.0069	9606.ENSP00000317144,9606.ENSP00000355370,9606.ENSP00000356065,9606.ENSP00000412237	PIBF1,CNTF,IL20,IL10
GO Process	GO:0007154	Cell communication	23	5320	0.34	0.0073	9606.ENSP00000265113,9606.ENSP00000265404,9606.ENSP00000273375,9606.ENSP00000282561,9606.ENSP00000289902,9606.ENSP00000295256,9606.ENSP00000306157,9606.ENSP00000308925,9606.ENSP00000311032,9606.ENSP00000312286,9606.ENSP00000329200,9606.ENSP00000343000,9606.ENSP00000355370,9606.ENSP00000356065,9606.ENSP00000361004,9606.ENSP00000369564,9606.ENSP00000376134,9606.ENSP00000377833,9606.ENSP00000378365,…	SLC1A3,STAP1,RABL3,GJA1,FCER1G,HPGDS,IL7R,TLR10,CASP3,PLA2G1B,STAC3,IL19,CNTF,IL20,IL13RA2,IFNA16,STAT4,ANXA4,CCL26,PDCD1LG2,ITK,RXFP1,IL10
GO Process	GO:0002695	Negative regulation of leukocyte activation	5	181	1.14	0.0074	9606.ENSP00000311032,9606.ENSP00000317144,9606.ENSP00000361004,9606.ENSP00000380855,9606.ENSP00000412237	CASP3,PIBF1,IL13RA2,PDCD1LG2,IL10
GO Process	GO:0032496	Response to lipopolysaccharide	6	313	0.98	0.0083	9606.ENSP00000256447,9606.ENSP00000265404,9606.ENSP00000282561,9606.ENSP00000311032,9606.ENSP00000380855,9606.ENSP00000412237	CD180,STAP1,GJA1,CASP3,PDCD1LG2,IL10
GO Process	GO:0043304	Regulation of mast cell degranulation	3	31	1.69	0.0092	9606.ENSP00000262640,9606.ENSP00000289902,9606.ENSP00000361004	VAMP7,FCER1G,IL13RA2
GO Process	GO:0050731	Positive regulation of peptidyl-tyrosine phosphorylation	5	196	1.11	0.0098	9606.ENSP00000265404,9606.ENSP00000317144,9606.ENSP00000329002,9606.ENSP00000355370,9606.ENSP00000356065	STAP1,PIBF1,HAX1,CNTF,IL20
GO Process	GO:0031347	Regulation of defense response	8	674	0.77	0.0101	9606.ENSP00000236826,9606.ENSP00000262640,9606.ENSP00000265404,9606.ENSP00000282561,9606.ENSP00000289902,9606.ENSP00000308925,9606.ENSP00000356065,9606.ENSP00000412237	MMP8,VAMP7,STAP1,GJA1,FCER1G,TLR10,IL20,IL10
GO Process	GO:0050776	Regulation of immune response	9	896	0.7	0.0110	9606.ENSP00000262640,9606.ENSP00000265404,9606.ENSP00000289902,9606.ENSP00000306157,9606.ENSP00000312286,9606.ENSP00000361004,9606.ENSP00000363079,9606.ENSP00000398655,9606.ENSP00000412237	VAMP7,STAP1,FCER1G,IL7R,PLA2G1B,IL13RA2,MBL2,ITK,IL10
GO Process	GO:0098542	Defense response to other organism	9	900	0.7	0.0110	9606.ENSP00000256447,9606.ENSP00000262640,9606.ENSP00000289902,9606.ENSP00000308925,9606.ENSP00000312286,9606.ENSP00000363079,9606.ENSP00000369564,9606.ENSP00000378365,9606.ENSP00000412237	CD180,VAMP7,FCER1G,TLR10,PLA2G1B,MBL2,IFNA16,CCL26,IL10
GO Process	GO:0002888	Positive regulation of myeloid leukocyte mediated immunity	3	35	1.63	0.0111	9606.ENSP00000262640,9606.ENSP00000265404,9606.ENSP00000289902	VAMP7,STAP1,FCER1G
GO Process	GO:0009967	Positive regulation of signal transduction	12	1654	0.56	0.0113	9606.ENSP00000236826,9606.ENSP00000256447,9606.ENSP00000265404,9606.ENSP00000282561,9606.ENSP00000306157,9606.ENSP00000312286,9606.ENSP00000317144,9606.ENSP00000329002,9606.ENSP00000355370,9606.ENSP00000356065,9606.ENSP00000378365,9606.ENSP00000412237	MMP8,CD180,STAP1,GJA1,IL7R,PLA2G1B,PIBF1,HAX1,CNTF,IL20,CCL26,IL10
GO Process	GO:0042221	Response to chemical	20	4333	0.36	0.0119	9606.ENSP00000256447,9606.ENSP00000265113,9606.ENSP00000265404,9606.ENSP00000282561,9606.ENSP00000289902,9606.ENSP00000306157,9606.ENSP00000311032,9606.ENSP00000312286,9606.ENSP00000329002,9606.ENSP00000343000,9606.ENSP00000355370,9606.ENSP00000356065,9606.ENSP00000361004,9606.ENSP00000369564,9606.ENSP00000376134,9606.ENSP00000378365,9606.ENSP00000380855,9606.ENSP00000405841,9606.ENSP00000412237,…	CD180,SLC1A3,STAP1,GJA1,FCER1G,IL7R,CASP3,PLA2G1B,HAX1,IL19,CNTF,IL20,IL13RA2,IFNA16,STAT4,CCL26,PDCD1LG2,RXFP1,IL10,SLC6A14
GO Process	GO:0045087	Innate immune response	8	703	0.76	0.0119	9606.ENSP00000256447,9606.ENSP00000262640,9606.ENSP00000289902,9606.ENSP00000308925,9606.ENSP00000312286,9606.ENSP00000363079,9606.ENSP00000369564,9606.ENSP00000378365	CD180,VAMP7,FCER1G,TLR10,PLA2G1B,MBL2,IFNA16,CCL26
GO Process	GO:0002285	Lymphocyte activation involved in immune response	4	112	1.25	0.0146	9606.ENSP00000256447,9606.ENSP00000262640,9606.ENSP00000289902,9606.ENSP00000369564	CD180,VAMP7,FCER1G,IFNA16
GO Process	GO:0031349	Positive regulation of defense response	6	367	0.91	0.0154	9606.ENSP00000236826,9606.ENSP00000262640,9606.ENSP00000265404,9606.ENSP00000282561,9606.ENSP00000289902,9606.ENSP00000308925	MMP8,VAMP7,STAP1,GJA1,FCER1G,TLR10
GO Process	GO:0002252	Immune effector process	9	969	0.67	0.0175	9606.ENSP00000236826,9606.ENSP00000256447,9606.ENSP00000262640,9606.ENSP00000289902,9606.ENSP00000312286,9606.ENSP00000347916,9606.ENSP00000361004,9606.ENSP00000363079,9606.ENSP00000369564	MMP8,CD180,VAMP7,FCER1G,PLA2G1B,CLEC12A,IL13RA2,MBL2,IFNA16
GO Process	GO:0030097	Hemopoiesis	7	570	0.79	0.0211	9606.ENSP00000273375,9606.ENSP00000289902,9606.ENSP00000306157,9606.ENSP00000311032,9606.ENSP00000369564,9606.ENSP00000398655,9606.ENSP00000412237	RABL3,FCER1G,IL7R,CASP3,IFNA16,ITK,IL10
GO Process	GO:0042110	T cell activation	5	243	1.01	0.0211	9606.ENSP00000273375,9606.ENSP00000289902,9606.ENSP00000306157,9606.ENSP00000369564,9606.ENSP00000398655	RABL3,FCER1G,IL7R,IFNA16,ITK
GO Process	GO:0050794	Regulation of cellular process	33	10932	0.18	0.0229	9606.ENSP00000231009,9606.ENSP00000236826,9606.ENSP00000255194,9606.ENSP00000256447,9606.ENSP00000262640,9606.ENSP00000265107,9606.ENSP00000265113,9606.ENSP00000265404,9606.ENSP00000273375,9606.ENSP00000282561,9606.ENSP00000289902,9606.ENSP00000295256,9606.ENSP00000306157,9606.ENSP00000308925,9606.ENSP00000311032,9606.ENSP00000312286,9606.ENSP00000317144,9606.ENSP00000329002,9606.ENSP00000329200,…	GZMK,MMP8,AP3B1,CD180,VAMP7,WDR70,SLC1A3,STAP1,RABL3,GJA1,FCER1G,HPGDS,IL7R,TLR10,CASP3,PLA2G1B,PIBF1,HAX1,STAC3,IL19,CNTF,IL20,IL13RA2,MBL2,IFNA16,STAT4,ANXA4,CCL26,PDCD1LG2,ITK,ACTA2,RXFP1,IL10
GO Process	GO:0001934	Positive regulation of protein phosphorylation	9	1019	0.65	0.0237	9606.ENSP00000236826,9606.ENSP00000265404,9606.ENSP00000312286,9606.ENSP00000317144,9606.ENSP00000329002,9606.ENSP00000355370,9606.ENSP00000356065,9606.ENSP00000369564,9606.ENSP00000378365	MMP8,STAP1,PLA2G1B,PIBF1,HAX1,CNTF,IL20,IFNA16,CCL26
GO Process	GO:1903980	Positive regulation of microglial cell activation	2	8	2.1	0.0269	9606.ENSP00000236826,9606.ENSP00000265404	MMP8,STAP1
GO Process	GO:0010646	Regulation of cell communication	17	3514	0.39	0.0287	9606.ENSP00000236826,9606.ENSP00000256447,9606.ENSP00000262640,9606.ENSP00000265113,9606.ENSP00000265404,9606.ENSP00000273375,9606.ENSP00000282561,9606.ENSP00000306157,9606.ENSP00000308925,9606.ENSP00000312286,9606.ENSP00000317144,9606.ENSP00000329002,9606.ENSP00000355370,9606.ENSP00000356065,9606.ENSP00000369564,9606.ENSP00000378365,9606.ENSP00000412237	MMP8,CD180,VAMP7,SLC1A3,STAP1,RABL3,GJA1,IL7R,TLR10,PLA2G1B,PIBF1,HAX1,CNTF,IL20,IFNA16,CCL26,IL10
GO Process	GO:0002449	Lymphocyte mediated immunity	4	141	1.15	0.0288	9606.ENSP00000262640,9606.ENSP00000289902,9606.ENSP00000361004,9606.ENSP00000363079	VAMP7,FCER1G,IL13RA2,MBL2
GO Process	GO:0030217	T cell differentiation	4	142	1.15	0.0290	9606.ENSP00000273375,9606.ENSP00000289902,9606.ENSP00000306157,9606.ENSP00000398655	RABL3,FCER1G,IL7R,ITK
GO Process	GO:0030595	Leukocyte chemotaxis	4	142	1.15	0.0290	9606.ENSP00000289902,9606.ENSP00000312286,9606.ENSP00000378365,9606.ENSP00000412237	FCER1G,PLA2G1B,CCL26,IL10
GO Process	GO:0031399	Regulation of protein modification process	12	1870	0.51	0.0290	9606.ENSP00000236826,9606.ENSP00000265107,9606.ENSP00000265404,9606.ENSP00000273375,9606.ENSP00000311032,9606.ENSP00000312286,9606.ENSP00000317144,9606.ENSP00000329002,9606.ENSP00000355370,9606.ENSP00000356065,9606.ENSP00000369564,9606.ENSP00000378365	MMP8,WDR70,STAP1,RABL3,CASP3,PLA2G1B,PIBF1,HAX1,CNTF,IL20,IFNA16,CCL26
GO Process	GO:0023051	Regulation of signaling	17	3553	0.38	0.0304	9606.ENSP00000236826,9606.ENSP00000256447,9606.ENSP00000262640,9606.ENSP00000265113,9606.ENSP00000265404,9606.ENSP00000273375,9606.ENSP00000282561,9606.ENSP00000306157,9606.ENSP00000308925,9606.ENSP00000312286,9606.ENSP00000317144,9606.ENSP00000329002,9606.ENSP00000355370,9606.ENSP00000356065,9606.ENSP00000369564,9606.ENSP00000378365,9606.ENSP00000412237	MMP8,CD180,VAMP7,SLC1A3,STAP1,RABL3,GJA1,IL7R,TLR10,PLA2G1B,PIBF1,HAX1,CNTF,IL20,IFNA16,CCL26,IL10
GO Process	GO:0030101	Natural killer cell activation	3	56	1.43	0.0304	9606.ENSP00000262640,9606.ENSP00000273375,9606.ENSP00000369564	VAMP7,RABL3,IFNA16
GO Process	GO:1903530	Regulation of secretion by cell	7	630	0.75	0.0314	9606.ENSP00000262640,9606.ENSP00000282561,9606.ENSP00000289902,9606.ENSP00000308925,9606.ENSP00000312286,9606.ENSP00000361004,9606.ENSP00000412237	VAMP7,GJA1,FCER1G,TLR10,PLA2G1B,IL13RA2,IL10
GO Process	GO:0001818	Negative regulation of cytokine production	5	280	0.95	0.0326	9606.ENSP00000236826,9606.ENSP00000317144,9606.ENSP00000377833,9606.ENSP00000380855,9606.ENSP00000412237	MMP8,PIBF1,ANXA4,PDCD1LG2,IL10
GO Process	GO:0051239	Regulation of multicellular organismal process	16	3227	0.4	0.0329	9606.ENSP00000236826,9606.ENSP00000255194,9606.ENSP00000262640,9606.ENSP00000265404,9606.ENSP00000282561,9606.ENSP00000289902,9606.ENSP00000295256,9606.ENSP00000306157,9606.ENSP00000308925,9606.ENSP00000317144,9606.ENSP00000329002,9606.ENSP00000355370,9606.ENSP00000356065,9606.ENSP00000377833,9606.ENSP00000380855,9606.ENSP00000412237	MMP8,AP3B1,VAMP7,STAP1,GJA1,FCER1G,HPGDS,IL7R,TLR10,PIBF1,HAX1,CNTF,IL20,ANXA4,PDCD1LG2,IL10
GO Process	GO:0051249	Regulation of lymphocyte activation	6	445	0.83	0.0329	9606.ENSP00000255194,9606.ENSP00000306157,9606.ENSP00000311032,9606.ENSP00000317144,9606.ENSP00000380855,9606.ENSP00000412237	AP3B1,IL7R,CASP3,PIBF1,PDCD1LG2,IL10
GO Process	GO:0002443	Leukocyte mediated immunity	7	641	0.74	0.0331	9606.ENSP00000236826,9606.ENSP00000262640,9606.ENSP00000289902,9606.ENSP00000312286,9606.ENSP00000347916,9606.ENSP00000361004,9606.ENSP00000363079	MMP8,VAMP7,FCER1G,PLA2G1B,CLEC12A,IL13RA2,MBL2
GO Process	GO:0051250	Negative regulation of lymphocyte activation	4	152	1.12	0.0331	9606.ENSP00000311032,9606.ENSP00000317144,9606.ENSP00000380855,9606.ENSP00000412237	CASP3,PIBF1,PDCD1LG2,IL10
GO Process	GO:0051716	Cellular response to stimulus	24	6489	0.27	0.0338	9606.ENSP00000256447,9606.ENSP00000265404,9606.ENSP00000273375,9606.ENSP00000282561,9606.ENSP00000289902,9606.ENSP00000295256,9606.ENSP00000306157,9606.ENSP00000308925,9606.ENSP00000311032,9606.ENSP00000312286,9606.ENSP00000329002,9606.ENSP00000329200,9606.ENSP00000343000,9606.ENSP00000355370,9606.ENSP00000356065,9606.ENSP00000361004,9606.ENSP00000369564,9606.ENSP00000376134,9606.ENSP00000377833,…	CD180,STAP1,RABL3,GJA1,FCER1G,HPGDS,IL7R,TLR10,CASP3,PLA2G1B,HAX1,STAC3,IL19,CNTF,IL20,IL13RA2,IFNA16,STAT4,ANXA4,CCL26,PDCD1LG2,ITK,RXFP1,IL10
GO Process	GO:1902107	Positive regulation of leukocyte differentiation	4	156	1.11	0.0354	9606.ENSP00000255194,9606.ENSP00000306157,9606.ENSP00000329002,9606.ENSP00000356065	AP3B1,IL7R,HAX1,IL20
GO Process	GO:0042130	Negative regulation of t cell proliferation	3	66	1.36	0.0430	9606.ENSP00000311032,9606.ENSP00000380855,9606.ENSP00000412237	CASP3,PDCD1LG2,IL10
GO Process	GO:0050766	Positive regulation of phagocytosis	3	66	1.36	0.0430	9606.ENSP00000265404,9606.ENSP00000289902,9606.ENSP00000363079	STAP1,FCER1G,MBL2
GO Process	GO:0030154	Cell differentiation	17	3702	0.36	0.0439	9606.ENSP00000236826,9606.ENSP00000262640,9606.ENSP00000265113,9606.ENSP00000265404,9606.ENSP00000273375,9606.ENSP00000282561,9606.ENSP00000289902,9606.ENSP00000306157,9606.ENSP00000311032,9606.ENSP00000329200,9606.ENSP00000355370,9606.ENSP00000363079,9606.ENSP00000369564,9606.ENSP00000377833,9606.ENSP00000398655,9606.ENSP00000402373,9606.ENSP00000412237	MMP8,VAMP7,SLC1A3,STAP1,RABL3,GJA1,FCER1G,IL7R,CASP3,STAC3,CNTF,MBL2,IFNA16,ANXA4,ITK,ACTA2,IL10
GO Process	GO:0042531	Positive regulation of tyrosine phosphorylation of stat protein	3	68	1.35	0.0455	9606.ENSP00000317144,9606.ENSP00000355370,9606.ENSP00000356065	PIBF1,CNTF,IL20
GO Process	GO:1903034	Regulation of response to wounding	4	169	1.07	0.0455	9606.ENSP00000282561,9606.ENSP00000289902,9606.ENSP00000355370,9606.ENSP00000412237	GJA1,FCER1G,CNTF,IL10
GO Process	GO:0046007	Negative regulation of activated t cell proliferation	2	13	1.89	0.0459	9606.ENSP00000311032,9606.ENSP00000380855	CASP3,PDCD1LG2
GO Process	GO:0051050	Positive regulation of transport	8	923	0.64	0.0459	9606.ENSP00000262640,9606.ENSP00000265404,9606.ENSP00000282561,9606.ENSP00000289902,9606.ENSP00000312286,9606.ENSP00000329200,9606.ENSP00000363079,9606.ENSP00000412237	VAMP7,STAP1,GJA1,FCER1G,PLA2G1B,STAC3,MBL2,IL10
GO Process	GO:0051247	Positive regulation of protein metabolic process	11	1715	0.51	0.0459	9606.ENSP00000236826,9606.ENSP00000265404,9606.ENSP00000282561,9606.ENSP00000311032,9606.ENSP00000312286,9606.ENSP00000317144,9606.ENSP00000329002,9606.ENSP00000355370,9606.ENSP00000356065,9606.ENSP00000369564,9606.ENSP00000378365	MMP8,STAP1,GJA1,CASP3,PLA2G1B,PIBF1,HAX1,CNTF,IL20,IFNA16,CCL26
GO Process	GO:0080134	Regulation of response to stress	10	1437	0.54	0.0459	9606.ENSP00000236826,9606.ENSP00000262640,9606.ENSP00000265107,9606.ENSP00000265404,9606.ENSP00000282561,9606.ENSP00000289902,9606.ENSP00000308925,9606.ENSP00000355370,9606.ENSP00000356065,9606.ENSP00000412237	MMP8,VAMP7,WDR70,STAP1,GJA1,FCER1G,TLR10,CNTF,IL20,IL10
GO Process	GO:1903037	Regulation of leukocyte cell-cell adhesion	5	315	0.9	0.0459	9606.ENSP00000255194,9606.ENSP00000306157,9606.ENSP00000311032,9606.ENSP00000380855,9606.ENSP00000412237	AP3B1,IL7R,CASP3,PDCD1LG2,IL10
GO Process	GO:1903532	Positive regulation of secretion by cell	5	312	0.91	0.0459	9606.ENSP00000262640,9606.ENSP00000282561,9606.ENSP00000289902,9606.ENSP00000312286,9606.ENSP00000412237	VAMP7,GJA1,FCER1G,PLA2G1B,IL10
GO Process	GO:0032880	Regulation of protein localization	8	934	0.63	0.0485	9606.ENSP00000262640,9606.ENSP00000282561,9606.ENSP00000289902,9606.ENSP00000308925,9606.ENSP00000312286,9606.ENSP00000329002,9606.ENSP00000329200,9606.ENSP00000412237	VAMP7,GJA1,FCER1G,TLR10,PLA2G1B,HAX1,STAC3,IL10
GO Process	GO:0001932	Regulation of protein phosphorylation	10	1459	0.54	0.0492	9606.ENSP00000236826,9606.ENSP00000265404,9606.ENSP00000311032,9606.ENSP00000312286,9606.ENSP00000317144,9606.ENSP00000329002,9606.ENSP00000355370,9606.ENSP00000356065,9606.ENSP00000369564,9606.ENSP00000378365	MMP8,STAP1,CASP3,PLA2G1B,PIBF1,HAX1,CNTF,IL20,IFNA16,CCL26
GO Function	GO:0005126	Cytokine receptor binding	8	264	1.18	0.00017	9606.ENSP00000265404,9606.ENSP00000311032,9606.ENSP00000317144,9606.ENSP00000355370,9606.ENSP00000356065,9606.ENSP00000369564,9606.ENSP00000378365,9606.ENSP00000412237	STAP1,CASP3,PIBF1,CNTF,IL20,IFNA16,CCL26,IL10
GO Function	GO:0005125	Cytokine activity	6	233	1.11	0.0116	9606.ENSP00000343000,9606.ENSP00000355370,9606.ENSP00000356065,9606.ENSP00000369564,9606.ENSP00000378365,9606.ENSP00000412237	IL19,CNTF,IL20,IFNA16,CCL26,IL10
GO Component	GO:0005576	Extracellular region	20	4166	0.38	0.0493	9606.ENSP00000231009,9606.ENSP00000236826,9606.ENSP00000256447,9606.ENSP00000262640,9606.ENSP00000306157,9606.ENSP00000312286,9606.ENSP00000317144,9606.ENSP00000343000,9606.ENSP00000355370,9606.ENSP00000356065,9606.ENSP00000361004,9606.ENSP00000363079,9606.ENSP00000369346,9606.ENSP00000369564,9606.ENSP00000377833,9606.ENSP00000378365,9606.ENSP00000380855,9606.ENSP00000402373,9606.ENSP00000412237,…	GZMK,MMP8,CD180,VAMP7,IL7R,PLA2G1B,PIBF1,IL19,CNTF,IL20,IL13RA2,MBL2,ARSK,IFNA16,ANXA4,CCL26,PDCD1LG2,ACTA2,IL10,SLC6A14
GO Component	GO:0009986	Cell surface	9	824	0.74	0.0493	9606.ENSP00000262640,9606.ENSP00000265113,9606.ENSP00000289902,9606.ENSP00000306157,9606.ENSP00000312286,9606.ENSP00000361004,9606.ENSP00000363079,9606.ENSP00000377833,9606.ENSP00000380855	VAMP7,SLC1A3,FCER1G,IL7R,PLA2G1B,IL13RA2,MBL2,ANXA4,PDCD1LG2
STRING clusters	CL:17997	JAK-STAT signaling pathway	8	122	1.52	7.07e-07	9606.ENSP00000306157,9606.ENSP00000343000,9606.ENSP00000355370,9606.ENSP00000356065,9606.ENSP00000361004,9606.ENSP00000369564,9606.ENSP00000376134,9606.ENSP00000412237	IL7R,IL19,CNTF,IL20,IL13RA2,IFNA16,STAT4,IL10
STRING clusters	CL:17999	JAK-STAT signaling pathway	6	110	1.44	0.00016	9606.ENSP00000306157,9606.ENSP00000343000,9606.ENSP00000355370,9606.ENSP00000356065,9606.ENSP00000376134,9606.ENSP00000412237	IL7R,IL19,CNTF,IL20,STAT4,IL10
STRING clusters	CL:18000	JAK-STAT signaling pathway	5	97	1.41	0.0020	9606.ENSP00000306157,9606.ENSP00000343000,9606.ENSP00000356065,9606.ENSP00000376134,9606.ENSP00000412237	IL7R,IL19,IL20,STAT4,IL10
STRING clusters	CL:18001	Overview of interferons-mediated signaling pathway, and Interleukin-20 family signaling	4	53	1.58	0.0044	9606.ENSP00000343000,9606.ENSP00000356065,9606.ENSP00000376134,9606.ENSP00000412237	IL19,IL20,STAT4,IL10
STRING clusters	CL:18058	Interleukin-20 family signaling	3	15	2.0	0.0044	9606.ENSP00000343000,9606.ENSP00000356065,9606.ENSP00000412237	IL19,IL20,IL10
KEGG	hsa04630	JAK-STAT signaling pathway	8	160	1.4	4.06e-07	9606.ENSP00000306157,9606.ENSP00000343000,9606.ENSP00000355370,9606.ENSP00000356065,9606.ENSP00000361004,9606.ENSP00000369564,9606.ENSP00000376134,9606.ENSP00000412237	IL7R,IL19,CNTF,IL20,IL13RA2,IFNA16,STAT4,IL10
KEGG	hsa04060	Cytokine-cytokine receptor interaction	8	282	1.15	1.45e-05	9606.ENSP00000306157,9606.ENSP00000343000,9606.ENSP00000355370,9606.ENSP00000356065,9606.ENSP00000361004,9606.ENSP00000369564,9606.ENSP00000378365,9606.ENSP00000412237	IL7R,IL19,CNTF,IL20,IL13RA2,IFNA16,CCL26,IL10
KEGG	hsa04061	Viral protein interaction with cytokine and cytokine receptor	4	96	1.32	0.0051	9606.ENSP00000343000,9606.ENSP00000356065,9606.ENSP00000378365,9606.ENSP00000412237	IL19,IL20,CCL26,IL10
KEGG	hsa05152	Tuberculosis	4	168	1.08	0.0311	9606.ENSP00000289902,9606.ENSP00000311032,9606.ENSP00000369564,9606.ENSP00000412237	FCER1G,CASP3,IFNA16,IL10
Reactome	HSA-168256	Immune System	19	1956	0.69	2.18e-06	9606.ENSP00000236826,9606.ENSP00000256447,9606.ENSP00000262640,9606.ENSP00000289902,9606.ENSP00000306157,9606.ENSP00000308925,9606.ENSP00000311032,9606.ENSP00000343000,9606.ENSP00000347916,9606.ENSP00000355370,9606.ENSP00000356065,9606.ENSP00000361004,9606.ENSP00000363079,9606.ENSP00000369564,9606.ENSP00000376134,9606.ENSP00000380855,9606.ENSP00000398655,9606.ENSP00000400376,9606.ENSP00000412237	MMP8,CD180,VAMP7,FCER1G,IL7R,TLR10,CASP3,IL19,CLEC12A,CNTF,IL20,IL13RA2,MBL2,IFNA16,STAT4,PDCD1LG2,ITK,ERAP2,IL10
Reactome	HSA-449147	Signaling by Interleukins	9	440	1.01	0.00020	9606.ENSP00000262640,9606.ENSP00000306157,9606.ENSP00000311032,9606.ENSP00000343000,9606.ENSP00000355370,9606.ENSP00000356065,9606.ENSP00000361004,9606.ENSP00000376134,9606.ENSP00000412237	VAMP7,IL7R,CASP3,IL19,CNTF,IL20,IL13RA2,STAT4,IL10
Reactome	HSA-1280215	Cytokine Signaling in Immune system	10	681	0.87	0.00051	9606.ENSP00000262640,9606.ENSP00000306157,9606.ENSP00000311032,9606.ENSP00000343000,9606.ENSP00000355370,9606.ENSP00000356065,9606.ENSP00000361004,9606.ENSP00000369564,9606.ENSP00000376134,9606.ENSP00000412237	VAMP7,IL7R,CASP3,IL19,CNTF,IL20,IL13RA2,IFNA16,STAT4,IL10
Reactome	HSA-8854691	Interleukin-20 family signaling	3	25	1.78	0.0125	9606.ENSP00000343000,9606.ENSP00000356065,9606.ENSP00000376134	IL19,IL20,STAT4
COMPARTMENTS	GOCC:0005576	Extracellular region	16	2035	0.6	0.0016	9606.ENSP00000231009,9606.ENSP00000236826,9606.ENSP00000262640,9606.ENSP00000306157,9606.ENSP00000311032,9606.ENSP00000312286,9606.ENSP00000317144,9606.ENSP00000343000,9606.ENSP00000355370,9606.ENSP00000356065,9606.ENSP00000363079,9606.ENSP00000369564,9606.ENSP00000377833,9606.ENSP00000378365,9606.ENSP00000402373,9606.ENSP00000412237	GZMK,MMP8,VAMP7,IL7R,CASP3,PLA2G1B,PIBF1,IL19,CNTF,IL20,MBL2,IFNA16,ANXA4,CCL26,ACTA2,IL10
UniProt Keywords	KW-0391	Immunity	8	522	0.89	0.0054	9606.ENSP00000256447,9606.ENSP00000289902,9606.ENSP00000308925,9606.ENSP00000317144,9606.ENSP00000363079,9606.ENSP00000380855,9606.ENSP00000398655,9606.ENSP00000400376	CD180,FCER1G,TLR10,PIBF1,MBL2,PDCD1LG2,ITK,ERAP2
UniProt Keywords	KW-0202	Cytokine	5	186	1.13	0.0106	9606.ENSP00000343000,9606.ENSP00000356065,9606.ENSP00000369564,9606.ENSP00000378365,9606.ENSP00000412237	IL19,IL20,IFNA16,CCL26,IL10
UniProt Keywords	KW-0964	Secreted	13	1818	0.55	0.0106	9606.ENSP00000231009,9606.ENSP00000236826,9606.ENSP00000306157,9606.ENSP00000312286,9606.ENSP00000317144,9606.ENSP00000343000,9606.ENSP00000356065,9606.ENSP00000363079,9606.ENSP00000369346,9606.ENSP00000369564,9606.ENSP00000378365,9606.ENSP00000380855,9606.ENSP00000412237	GZMK,MMP8,IL7R,PLA2G1B,PIBF1,IL19,IL20,MBL2,ARSK,IFNA16,CCL26,PDCD1LG2,IL10
UniProt Keywords	KW-1015	Disulfide bond	17	3304	0.41	0.0147	9606.ENSP00000231009,9606.ENSP00000236826,9606.ENSP00000282561,9606.ENSP00000289902,9606.ENSP00000306157,9606.ENSP00000312286,9606.ENSP00000343000,9606.ENSP00000347916,9606.ENSP00000356065,9606.ENSP00000361004,9606.ENSP00000363079,9606.ENSP00000369564,9606.ENSP00000378365,9606.ENSP00000380855,9606.ENSP00000400376,9606.ENSP00000405841,9606.ENSP00000412237	GZMK,MMP8,GJA1,FCER1G,IL7R,PLA2G1B,IL19,CLEC12A,IL20,IL13RA2,MBL2,IFNA16,CCL26,PDCD1LG2,ERAP2,RXFP1,IL10
UniProt Keywords	KW-0106	Calcium	8	875	0.66	0.0340	9606.ENSP00000236826,9606.ENSP00000295256,9606.ENSP00000312286,9606.ENSP00000325239,9606.ENSP00000363079,9606.ENSP00000369346,9606.ENSP00000377833,9606.ENSP00000405841	MMP8,HPGDS,PLA2G1B,MYLPF,MBL2,ARSK,ANXA4,RXFP1
UniProt Keywords	KW-0732	Signal	16	3233	0.39	0.0340	9606.ENSP00000231009,9606.ENSP00000236826,9606.ENSP00000256447,9606.ENSP00000289902,9606.ENSP00000306157,9606.ENSP00000308925,9606.ENSP00000312286,9606.ENSP00000343000,9606.ENSP00000356065,9606.ENSP00000361004,9606.ENSP00000363079,9606.ENSP00000369346,9606.ENSP00000369564,9606.ENSP00000378365,9606.ENSP00000380855,9606.ENSP00000412237	GZMK,MMP8,CD180,FCER1G,IL7R,TLR10,PLA2G1B,IL19,IL20,IL13RA2,MBL2,ARSK,IFNA16,CCL26,PDCD1LG2,IL10
Pfam	PF00726	Interleukin 10	3	4	2.58	0.00087	9606.ENSP00000343000,9606.ENSP00000356065,9606.ENSP00000412237	IL19,IL20,IL10
InterPro	IPR009079	Four-helical cytokine-like, core	5	55	1.66	0.00081	9606.ENSP00000343000,9606.ENSP00000355370,9606.ENSP00000356065,9606.ENSP00000369564,9606.ENSP00000412237	IL19,CNTF,IL20,IFNA16,IL10
InterPro	IPR020423	Interleukin-10, conserved site	3	6	2.4	0.0014	9606.ENSP00000343000,9606.ENSP00000356065,9606.ENSP00000412237	IL19,IL20,IL10
InterPro	IPR020443	Interleukin-10/19/20/22/24/26 family	3	5	2.48	0.0014	9606.ENSP00000343000,9606.ENSP00000356065,9606.ENSP00000412237	IL19,IL20,IL10
SMART	SM00188	Interleukin-10 family	2	2	2.7	0.0168	9606.ENSP00000343000,9606.ENSP00000412237	IL19,IL10

## Sheet: Fat metabolism
#category	term ID	term description	observed gene count	background gene count	strength	false discovery rate	matching proteins in your network (IDs)	matching proteins in your network (labels)
GO Process	GO:0071715	Icosanoid transport	6	32	1.83	1.08e-05	9606.ENSP00000247992,9606.ENSP00000255262,9606.ENSP00000359478,9606.ENSP00000362123,9606.ENSP00000364246,9606.ENSP00000383364	PLA2G2C,NMUR2,ABCC2,PLA2G12B,PLA2G2D,PLA2G2A
GO Process	GO:0050482	Arachidonic acid secretion	5	25	1.86	7.57e-05	9606.ENSP00000247992,9606.ENSP00000255262,9606.ENSP00000362123,9606.ENSP00000364246,9606.ENSP00000383364	PLA2G2C,NMUR2,PLA2G12B,PLA2G2D,PLA2G2A
GO Process	GO:0015908	Fatty acid transport	6	74	1.47	0.00018	9606.ENSP00000247992,9606.ENSP00000255262,9606.ENSP00000359478,9606.ENSP00000362123,9606.ENSP00000364246,9606.ENSP00000383364	PLA2G2C,NMUR2,ABCC2,PLA2G12B,PLA2G2D,PLA2G2A
GO Process	GO:0015718	Monocarboxylic acid transport	7	142	1.25	0.00030	9606.ENSP00000245312,9606.ENSP00000247992,9606.ENSP00000255262,9606.ENSP00000359478,9606.ENSP00000362123,9606.ENSP00000364246,9606.ENSP00000383364	SLC10A2,PLA2G2C,NMUR2,ABCC2,PLA2G12B,PLA2G2D,PLA2G2A
GO Process	GO:0010876	Lipid localization	9	326	1.0	0.00048	9606.ENSP00000245312,9606.ENSP00000247992,9606.ENSP00000255262,9606.ENSP00000359478,9606.ENSP00000360170,9606.ENSP00000360973,9606.ENSP00000362123,9606.ENSP00000364246,9606.ENSP00000383364	SLC10A2,PLA2G2C,NMUR2,ABCC2,ANGPTL3,AGTR2,PLA2G12B,PLA2G2D,PLA2G2A
GO Process	GO:0006869	Lipid transport	8	296	0.99	0.0020	9606.ENSP00000245312,9606.ENSP00000247992,9606.ENSP00000255262,9606.ENSP00000359478,9606.ENSP00000360973,9606.ENSP00000362123,9606.ENSP00000364246,9606.ENSP00000383364	SLC10A2,PLA2G2C,NMUR2,ABCC2,AGTR2,PLA2G12B,PLA2G2D,PLA2G2A
GO Process	GO:0046942	Carboxylic acid transport	8	293	1.0	0.0020	9606.ENSP00000245312,9606.ENSP00000247992,9606.ENSP00000255262,9606.ENSP00000273258,9606.ENSP00000359478,9606.ENSP00000362123,9606.ENSP00000364246,9606.ENSP00000383364	SLC10A2,PLA2G2C,NMUR2,ARL6IP5,ABCC2,PLA2G12B,PLA2G2D,PLA2G2A
GO Process	GO:0044255	Cellular lipid metabolic process	11	939	0.63	0.0419	9606.ENSP00000247992,9606.ENSP00000265605,9606.ENSP00000314196,9606.ENSP00000335620,9606.ENSP00000336762,9606.ENSP00000360170,9606.ENSP00000362123,9606.ENSP00000364246,9606.ENSP00000370607,9606.ENSP00000383364,9606.ENSP00000483507	PLA2G2C,ALDH8A1,MBOAT4,GSTA1,ANG,ANGPTL3,PLA2G12B,PLA2G2D,TECRL,PLA2G2A,HAO2
KEGG	hsa00591	Linoleic acid metabolism	4	29	1.7	0.00039	9606.ENSP00000247992,9606.ENSP00000362123,9606.ENSP00000364246,9606.ENSP00000383364	PLA2G2C,PLA2G12B,PLA2G2D,PLA2G2A
KEGG	hsa00592	alpha-Linolenic acid metabolism	4	25	1.76	0.00039	9606.ENSP00000247992,9606.ENSP00000362123,9606.ENSP00000364246,9606.ENSP00000383364	PLA2G2C,PLA2G12B,PLA2G2D,PLA2G2A
KEGG	hsa00565	Ether lipid metabolism	4	47	1.49	0.00079	9606.ENSP00000247992,9606.ENSP00000362123,9606.ENSP00000364246,9606.ENSP00000383364	PLA2G2C,PLA2G12B,PLA2G2D,PLA2G2A
KEGG	hsa04972	Pancreatic secretion	5	98	1.27	0.00079	9606.ENSP00000247992,9606.ENSP00000362123,9606.ENSP00000364246,9606.ENSP00000383364,9606.ENSP00000417222	PLA2G2C,PLA2G12B,PLA2G2D,PLA2G2A,CPB1
KEGG	hsa04975	Fat digestion and absorption	4	41	1.55	0.00079	9606.ENSP00000247992,9606.ENSP00000362123,9606.ENSP00000364246,9606.ENSP00000383364	PLA2G2C,PLA2G12B,PLA2G2D,PLA2G2A
KEGG	hsa00590	Arachidonic acid metabolism	4	61	1.38	0.0017	9606.ENSP00000247992,9606.ENSP00000362123,9606.ENSP00000364246,9606.ENSP00000383364	PLA2G2C,PLA2G12B,PLA2G2D,PLA2G2A
KEGG	hsa04610	Complement and coagulation cascades	4	82	1.25	0.0044	9606.ENSP00000243611,9606.ENSP00000264690,9606.ENSP00000339328,9606.ENSP00000360281	C4BPB,KLKB1,PLAUR,C8B
KEGG	hsa00564	Glycerophospholipid metabolism	4	97	1.17	0.0072	9606.ENSP00000247992,9606.ENSP00000362123,9606.ENSP00000364246,9606.ENSP00000383364	PLA2G2C,PLA2G12B,PLA2G2D,PLA2G2A
KEGG	hsa04270	Vascular smooth muscle contraction	4	133	1.04	0.0205	9606.ENSP00000247992,9606.ENSP00000362123,9606.ENSP00000364246,9606.ENSP00000383364	PLA2G2C,PLA2G12B,PLA2G2D,PLA2G2A
COMPARTMENTS	GOCC:0005576	Extracellular region	17	2035	0.48	0.0495	9606.ENSP00000243611,9606.ENSP00000256010,9606.ENSP00000256592,9606.ENSP00000260113,9606.ENSP00000264690,9606.ENSP00000291527,9606.ENSP00000303070,9606.ENSP00000336762,9606.ENSP00000339328,9606.ENSP00000360170,9606.ENSP00000360281,9606.ENSP00000362123,9606.ENSP00000363068,9606.ENSP00000364246,9606.ENSP00000383364,9606.ENSP00000391490,9606.ENSP00000411898	C4BPB,NTS,TSHB,PI15,KLKB1,TFF1,SCGB1D1,ANG,PLAUR,ANGPTL3,C8B,PLA2G12B,PCDH15,PLA2G2D,PLA2G2A,AGR2,EPGN
UniProt Keywords	KW-0964	Secreted	21	1818	0.62	3.85e-06	9606.ENSP00000243611,9606.ENSP00000247992,9606.ENSP00000256010,9606.ENSP00000256592,9606.ENSP00000260113,9606.ENSP00000264690,9606.ENSP00000291527,9606.ENSP00000303070,9606.ENSP00000336762,9606.ENSP00000339328,9606.ENSP00000360170,9606.ENSP00000360281,9606.ENSP00000362123,9606.ENSP00000363068,9606.ENSP00000364246,9606.ENSP00000370443,9606.ENSP00000383364,9606.ENSP00000391490,9606.ENSP00000411898,…	C4BPB,PLA2G2C,NTS,TSHB,PI15,KLKB1,TFF1,SCGB1D1,ANG,PLAUR,ANGPTL3,C8B,PLA2G12B,PCDH15,PLA2G2D,ADAMTS6,PLA2G2A,AGR2,EPGN,CPB1,SERPINI2
UniProt Keywords	KW-0732	Signal	25	3233	0.45	0.00012	9606.ENSP00000243611,9606.ENSP00000247992,9606.ENSP00000256010,9606.ENSP00000256592,9606.ENSP00000260113,9606.ENSP00000264690,9606.ENSP00000278422,9606.ENSP00000291527,9606.ENSP00000303070,9606.ENSP00000336762,9606.ENSP00000336769,9606.ENSP00000339328,9606.ENSP00000355187,9606.ENSP00000360170,9606.ENSP00000360281,9606.ENSP00000362123,9606.ENSP00000363068,9606.ENSP00000364246,9606.ENSP00000370443,…	C4BPB,PLA2G2C,NTS,TSHB,PI15,KLKB1,TMX2,TFF1,SCGB1D1,ANG,KIR2DL1,PLAUR,LRRTM3,ANGPTL3,C8B,PLA2G12B,PCDH15,PLA2G2D,ADAMTS6,SLITRK6,PLA2G2A,AGR2,EPGN,CPB1,SERPINI2
Pfam	PF00068	Phospholipase A2	3	10	2.04	0.0190	9606.ENSP00000247992,9606.ENSP00000364246,9606.ENSP00000383364	PLA2G2C,PLA2G2D,PLA2G2A
InterPro	IPR036444	Phospholipase A2 domain superfamily	4	14	2.02	0.0010	9606.ENSP00000247992,9606.ENSP00000362123,9606.ENSP00000364246,9606.ENSP00000383364	PLA2G2C,PLA2G12B,PLA2G2D,PLA2G2A
InterPro	IPR033112	Phospholipase A2, aspartic acid active site	3	8	2.13	0.0108	9606.ENSP00000247992,9606.ENSP00000364246,9606.ENSP00000383364	PLA2G2C,PLA2G2D,PLA2G2A
InterPro	IPR001211	Phospholipase A2	3	10	2.04	0.0125	9606.ENSP00000247992,9606.ENSP00000364246,9606.ENSP00000383364	PLA2G2C,PLA2G2D,PLA2G2A
InterPro	IPR016090	Phospholipase A2 domain	3	12	1.96	0.0148	9606.ENSP00000247992,9606.ENSP00000364246,9606.ENSP00000383364	PLA2G2C,PLA2G2D,PLA2G2A
SMART	SM00085	Phospholipase A2	3	11	1.99	0.0051	9606.ENSP00000247992,9606.ENSP00000364246,9606.ENSP00000383364	PLA2G2C,PLA2G2D,PLA2G2A

## Sheet: Ribosome
#category	term ID	term description	observed gene count	background gene count	strength	false discovery rate	matching proteins in your network (IDs)	matching proteins in your network (labels)
GO Process	GO:0090304	Nucleic acid metabolic process	24	2178	0.67	1.22e-07	9606.ENSP00000220849,9606.ENSP00000264951,9606.ENSP00000265038,9606.ENSP00000271628,9606.ENSP00000312709,9606.ENSP00000314193,9606.ENSP00000319169,9606.ENSP00000328901,9606.ENSP00000340823,9606.ENSP00000351575,9606.ENSP00000359688,9606.ENSP00000362820,9606.ENSP00000370625,9606.ENSP00000375978,9606.ENSP00000380336,9606.ENSP00000400806,9606.ENSP00000403172,9606.ENSP00000418221,9606.ENSP00000419740,…	EIF3E,XRN1,ERCC8,SF3B4,TAF7,WDR75,PRMT5,GTF2H2,GTF2F2,BDP1,RPF1,SRSF3,POLR2B,XRCC5,SMU1,APTX,RPL6,RPL7L1,NSUN4,RAD17,HNRNPC,RBM8A,RSRC1,MED6
GO Process	GO:0010467	Gene expression	23	2056	0.68	1.59e-07	9606.ENSP00000220849,9606.ENSP00000271628,9606.ENSP00000306548,9606.ENSP00000312709,9606.ENSP00000314193,9606.ENSP00000319169,9606.ENSP00000328901,9606.ENSP00000340823,9606.ENSP00000351575,9606.ENSP00000359688,9606.ENSP00000362820,9606.ENSP00000370625,9606.ENSP00000380336,9606.ENSP00000403172,9606.ENSP00000417229,9606.ENSP00000418221,9606.ENSP00000419740,9606.ENSP00000451291,9606.ENSP00000458954,…	EIF3E,SF3B4,MRPL13,TAF7,WDR75,PRMT5,GTF2H2,GTF2F2,BDP1,RPF1,SRSF3,POLR2B,SMU1,RPL6,EIF2A,RPL7L1,NSUN4,HNRNPC,NUP88,RBM8A,LTN1,RSRC1,MED6
GO Process	GO:0016070	RNA metabolic process	20	1584	0.73	4.83e-07	9606.ENSP00000220849,9606.ENSP00000264951,9606.ENSP00000271628,9606.ENSP00000312709,9606.ENSP00000314193,9606.ENSP00000319169,9606.ENSP00000328901,9606.ENSP00000340823,9606.ENSP00000351575,9606.ENSP00000359688,9606.ENSP00000362820,9606.ENSP00000370625,9606.ENSP00000380336,9606.ENSP00000403172,9606.ENSP00000418221,9606.ENSP00000419740,9606.ENSP00000451291,9606.ENSP00000463058,9606.ENSP00000481697,…	EIF3E,XRN1,SF3B4,TAF7,WDR75,PRMT5,GTF2H2,GTF2F2,BDP1,RPF1,SRSF3,POLR2B,SMU1,RPL6,RPL7L1,NSUN4,HNRNPC,RBM8A,RSRC1,MED6
GO Process	GO:0034641	Cellular nitrogen compound metabolic process	27	3282	0.54	5.88e-07	9606.ENSP00000220849,9606.ENSP00000264951,9606.ENSP00000265038,9606.ENSP00000271628,9606.ENSP00000306548,9606.ENSP00000312709,9606.ENSP00000314193,9606.ENSP00000319169,9606.ENSP00000328901,9606.ENSP00000340823,9606.ENSP00000351575,9606.ENSP00000359688,9606.ENSP00000362820,9606.ENSP00000370625,9606.ENSP00000375978,9606.ENSP00000380336,9606.ENSP00000400806,9606.ENSP00000403172,9606.ENSP00000417229,…	EIF3E,XRN1,ERCC8,SF3B4,MRPL13,TAF7,WDR75,PRMT5,GTF2H2,GTF2F2,BDP1,RPF1,SRSF3,POLR2B,XRCC5,SMU1,APTX,RPL6,EIF2A,RPL7L1,NSUN4,RAD17,HNRNPC,RBM8A,LTN1,RSRC1,MED6
GO Process	GO:0016071	mRNA metabolic process	13	678	0.91	5.93e-06	9606.ENSP00000220849,9606.ENSP00000264951,9606.ENSP00000271628,9606.ENSP00000319169,9606.ENSP00000328901,9606.ENSP00000340823,9606.ENSP00000362820,9606.ENSP00000370625,9606.ENSP00000380336,9606.ENSP00000403172,9606.ENSP00000451291,9606.ENSP00000463058,9606.ENSP00000481697	EIF3E,XRN1,SF3B4,PRMT5,GTF2H2,GTF2F2,SRSF3,POLR2B,SMU1,RPL6,HNRNPC,RBM8A,RSRC1
GO Process	GO:0022613	Ribonucleoprotein complex biogenesis	11	423	1.04	5.93e-06	9606.ENSP00000220849,9606.ENSP00000236980,9606.ENSP00000314193,9606.ENSP00000319169,9606.ENSP00000359688,9606.ENSP00000375978,9606.ENSP00000403172,9606.ENSP00000417229,9606.ENSP00000418221,9606.ENSP00000419740,9606.ENSP00000458954	EIF3E,FASTKD2,WDR75,PRMT5,RPF1,XRCC5,RPL6,EIF2A,RPL7L1,NSUN4,NUP88
GO Process	GO:0006396	RNA processing	14	854	0.84	8.19e-06	9606.ENSP00000271628,9606.ENSP00000314193,9606.ENSP00000319169,9606.ENSP00000328901,9606.ENSP00000340823,9606.ENSP00000359688,9606.ENSP00000362820,9606.ENSP00000370625,9606.ENSP00000380336,9606.ENSP00000418221,9606.ENSP00000419740,9606.ENSP00000451291,9606.ENSP00000463058,9606.ENSP00000481697	SF3B4,WDR75,PRMT5,GTF2H2,GTF2F2,RPF1,SRSF3,POLR2B,SMU1,RPL7L1,NSUN4,HNRNPC,RBM8A,RSRC1
GO Process	GO:0000398	mRNA splicing, via spliceosome	9	294	1.11	3.01e-05	9606.ENSP00000271628,9606.ENSP00000319169,9606.ENSP00000340823,9606.ENSP00000362820,9606.ENSP00000370625,9606.ENSP00000380336,9606.ENSP00000451291,9606.ENSP00000463058,9606.ENSP00000481697	SF3B4,PRMT5,GTF2F2,SRSF3,POLR2B,SMU1,HNRNPC,RBM8A,RSRC1
GO Process	GO:0042254	Ribosome biogenesis	9	292	1.12	3.01e-05	9606.ENSP00000236980,9606.ENSP00000314193,9606.ENSP00000359688,9606.ENSP00000375978,9606.ENSP00000403172,9606.ENSP00000417229,9606.ENSP00000418221,9606.ENSP00000419740,9606.ENSP00000458954	FASTKD2,WDR75,RPF1,XRCC5,RPL6,EIF2A,RPL7L1,NSUN4,NUP88
GO Process	GO:0006397	mRNA processing	10	468	0.96	0.00010	9606.ENSP00000271628,9606.ENSP00000319169,9606.ENSP00000328901,9606.ENSP00000340823,9606.ENSP00000362820,9606.ENSP00000370625,9606.ENSP00000380336,9606.ENSP00000451291,9606.ENSP00000463058,9606.ENSP00000481697	SF3B4,PRMT5,GTF2H2,GTF2F2,SRSF3,POLR2B,SMU1,HNRNPC,RBM8A,RSRC1
GO Process	GO:0042255	Ribosome assembly	5	61	1.54	0.00033	9606.ENSP00000236980,9606.ENSP00000375978,9606.ENSP00000403172,9606.ENSP00000417229,9606.ENSP00000419740	FASTKD2,XRCC5,RPL6,EIF2A,NSUN4
GO Process	GO:0010608	Posttranscriptional regulation of gene expression	10	574	0.87	0.00053	9606.ENSP00000220849,9606.ENSP00000236980,9606.ENSP00000264951,9606.ENSP00000290541,9606.ENSP00000306548,9606.ENSP00000417229,9606.ENSP00000419740,9606.ENSP00000451291,9606.ENSP00000463058,9606.ENSP00000478783	EIF3E,FASTKD2,XRN1,PSMB4,MRPL13,EIF2A,NSUN4,HNRNPC,RBM8A,LTN1
GO Process	GO:1903311	Regulation of mrna metabolic process	8	338	1.0	0.00081	9606.ENSP00000236980,9606.ENSP00000264951,9606.ENSP00000271628,9606.ENSP00000290541,9606.ENSP00000362820,9606.ENSP00000380336,9606.ENSP00000451291,9606.ENSP00000463058	FASTKD2,XRN1,SF3B4,PSMB4,SRSF3,SMU1,HNRNPC,RBM8A
GO Process	GO:0044085	Cellular component biogenesis	19	2583	0.5	0.0014	9606.ENSP00000220849,9606.ENSP00000236980,9606.ENSP00000253794,9606.ENSP00000260731,9606.ENSP00000311273,9606.ENSP00000312709,9606.ENSP00000314193,9606.ENSP00000319169,9606.ENSP00000328901,9606.ENSP00000351575,9606.ENSP00000359688,9606.ENSP00000375978,9606.ENSP00000376457,9606.ENSP00000403172,9606.ENSP00000417229,9606.ENSP00000418221,9606.ENSP00000419740,9606.ENSP00000458954,9606.ENSP00000481920	EIF3E,FASTKD2,VPS25,KIF11,DNAH7,TAF7,WDR75,PRMT5,GTF2H2,BDP1,RPF1,XRCC5,ECT2,RPL6,EIF2A,RPL7L1,NSUN4,NUP88,MED6
GO Process	GO:0043170	Macromolecule metabolic process	30	6137	0.32	0.0015	9606.ENSP00000220849,9606.ENSP00000253794,9606.ENSP00000264951,9606.ENSP00000265038,9606.ENSP00000271628,9606.ENSP00000290541,9606.ENSP00000306548,9606.ENSP00000312709,9606.ENSP00000314193,9606.ENSP00000319169,9606.ENSP00000328901,9606.ENSP00000340823,9606.ENSP00000351575,9606.ENSP00000359688,9606.ENSP00000362820,9606.ENSP00000370625,9606.ENSP00000375978,9606.ENSP00000380336,9606.ENSP00000400806,…	EIF3E,VPS25,XRN1,ERCC8,SF3B4,PSMB4,MRPL13,TAF7,WDR75,PRMT5,GTF2H2,GTF2F2,BDP1,RPF1,SRSF3,POLR2B,XRCC5,SMU1,APTX,RPL6,EIF2A,RPL7L1,NSUN4,RAD17,HNRNPC,NUP88,RBM8A,LTN1,RSRC1,MED6
GO Process	GO:0006417	Regulation of translation	8	398	0.93	0.0023	9606.ENSP00000220849,9606.ENSP00000236980,9606.ENSP00000264951,9606.ENSP00000306548,9606.ENSP00000417229,9606.ENSP00000419740,9606.ENSP00000463058,9606.ENSP00000478783	EIF3E,FASTKD2,XRN1,MRPL13,EIF2A,NSUN4,RBM8A,LTN1
GO Process	GO:0060255	Regulation of macromolecule metabolic process	30	6407	0.3	0.0036	9606.ENSP00000220849,9606.ENSP00000236980,9606.ENSP00000253794,9606.ENSP00000264951,9606.ENSP00000265038,9606.ENSP00000271628,9606.ENSP00000290541,9606.ENSP00000303398,9606.ENSP00000306548,9606.ENSP00000312709,9606.ENSP00000314193,9606.ENSP00000319169,9606.ENSP00000328901,9606.ENSP00000340823,9606.ENSP00000356919,9606.ENSP00000362820,9606.ENSP00000370625,9606.ENSP00000375978,9606.ENSP00000376457,…	EIF3E,FASTKD2,VPS25,XRN1,ERCC8,SF3B4,PSMB4,MTBP,MRPL13,TAF7,WDR75,PRMT5,GTF2H2,GTF2F2,ATF6,SRSF3,POLR2B,XRCC5,ECT2,SMU1,RPL6,EIF2A,NSUN4,RAD17,SLIRP,HNRNPC,NUP88,RBM8A,LTN1,MED6
GO Process	GO:0006352	DNA-templated transcription, initiation	6	214	1.08	0.0059	9606.ENSP00000312709,9606.ENSP00000328901,9606.ENSP00000340823,9606.ENSP00000351575,9606.ENSP00000370625,9606.ENSP00000481920	TAF7,GTF2H2,GTF2F2,BDP1,POLR2B,MED6
GO Process	GO:0051171	Regulation of nitrogen compound metabolic process	28	5836	0.31	0.0061	9606.ENSP00000220849,9606.ENSP00000236980,9606.ENSP00000253794,9606.ENSP00000264951,9606.ENSP00000265038,9606.ENSP00000271628,9606.ENSP00000290541,9606.ENSP00000303398,9606.ENSP00000306548,9606.ENSP00000312709,9606.ENSP00000314193,9606.ENSP00000319169,9606.ENSP00000328901,9606.ENSP00000340823,9606.ENSP00000356919,9606.ENSP00000362820,9606.ENSP00000375978,9606.ENSP00000376457,9606.ENSP00000380336,…	EIF3E,FASTKD2,VPS25,XRN1,ERCC8,SF3B4,PSMB4,MTBP,MRPL13,TAF7,WDR75,PRMT5,GTF2H2,GTF2F2,ATF6,SRSF3,XRCC5,ECT2,SMU1,RPL6,EIF2A,NSUN4,SLIRP,HNRNPC,NUP88,RBM8A,LTN1,MED6
GO Process	GO:0031323	Regulation of cellular metabolic process	29	6239	0.3	0.0065	9606.ENSP00000220849,9606.ENSP00000236980,9606.ENSP00000253794,9606.ENSP00000264951,9606.ENSP00000265038,9606.ENSP00000271628,9606.ENSP00000290541,9606.ENSP00000303398,9606.ENSP00000306548,9606.ENSP00000312709,9606.ENSP00000314193,9606.ENSP00000319169,9606.ENSP00000328901,9606.ENSP00000340823,9606.ENSP00000356919,9606.ENSP00000362820,9606.ENSP00000375978,9606.ENSP00000376457,9606.ENSP00000380336,…	EIF3E,FASTKD2,VPS25,XRN1,ERCC8,SF3B4,PSMB4,MTBP,MRPL13,TAF7,WDR75,PRMT5,GTF2H2,GTF2F2,ATF6,SRSF3,XRCC5,ECT2,SMU1,RPL6,EIF2A,NSUN4,RAD17,SLIRP,HNRNPC,NUP88,RBM8A,LTN1,MED6
GO Process	GO:0034622	Cellular protein-containing complex assembly	10	816	0.72	0.0076	9606.ENSP00000220849,9606.ENSP00000236980,9606.ENSP00000311273,9606.ENSP00000312709,9606.ENSP00000319169,9606.ENSP00000328901,9606.ENSP00000351575,9606.ENSP00000375978,9606.ENSP00000403172,9606.ENSP00000481920	EIF3E,FASTKD2,DNAH7,TAF7,PRMT5,GTF2H2,BDP1,XRCC5,RPL6,MED6
GO Process	GO:0080090	Regulation of primary metabolic process	28	6032	0.3	0.0109	9606.ENSP00000220849,9606.ENSP00000236980,9606.ENSP00000253794,9606.ENSP00000264951,9606.ENSP00000265038,9606.ENSP00000271628,9606.ENSP00000290541,9606.ENSP00000303398,9606.ENSP00000306548,9606.ENSP00000312709,9606.ENSP00000314193,9606.ENSP00000319169,9606.ENSP00000328901,9606.ENSP00000340823,9606.ENSP00000356919,9606.ENSP00000362820,9606.ENSP00000375978,9606.ENSP00000376457,9606.ENSP00000380336,…	EIF3E,FASTKD2,VPS25,XRN1,ERCC8,SF3B4,PSMB4,MTBP,MRPL13,TAF7,WDR75,PRMT5,GTF2H2,GTF2F2,ATF6,SRSF3,XRCC5,ECT2,SMU1,RPL6,EIF2A,NSUN4,SLIRP,HNRNPC,NUP88,RBM8A,LTN1,MED6
GO Process	GO:0006807	Nitrogen compound metabolic process	30	6852	0.27	0.0124	9606.ENSP00000220849,9606.ENSP00000253794,9606.ENSP00000264951,9606.ENSP00000265038,9606.ENSP00000271628,9606.ENSP00000290541,9606.ENSP00000306548,9606.ENSP00000312709,9606.ENSP00000314193,9606.ENSP00000319169,9606.ENSP00000328901,9606.ENSP00000340823,9606.ENSP00000351575,9606.ENSP00000359688,9606.ENSP00000362820,9606.ENSP00000370625,9606.ENSP00000375978,9606.ENSP00000380336,9606.ENSP00000400806,…	EIF3E,VPS25,XRN1,ERCC8,SF3B4,PSMB4,MRPL13,TAF7,WDR75,PRMT5,GTF2H2,GTF2F2,BDP1,RPF1,SRSF3,POLR2B,XRCC5,SMU1,APTX,RPL6,EIF2A,RPL7L1,NSUN4,RAD17,HNRNPC,NUP88,RBM8A,LTN1,RSRC1,MED6
GO Process	GO:0042273	Ribosomal large subunit biogenesis	4	72	1.37	0.0124	9606.ENSP00000236980,9606.ENSP00000359688,9606.ENSP00000403172,9606.ENSP00000418221	FASTKD2,RPF1,RPL6,RPL7L1
GO Process	GO:0070897	Transcription preinitiation complex assembly	3	23	1.74	0.0124	9606.ENSP00000312709,9606.ENSP00000351575,9606.ENSP00000481920	TAF7,BDP1,MED6
GO Process	GO:0006367	Transcription initiation from rna polymerase ii promoter	5	162	1.12	0.0160	9606.ENSP00000312709,9606.ENSP00000328901,9606.ENSP00000340823,9606.ENSP00000370625,9606.ENSP00000481920	TAF7,GTF2H2,GTF2F2,POLR2B,MED6
GO Process	GO:0010468	Regulation of gene expression	24	4813	0.33	0.0193	9606.ENSP00000220849,9606.ENSP00000236980,9606.ENSP00000264951,9606.ENSP00000271628,9606.ENSP00000290541,9606.ENSP00000306548,9606.ENSP00000312709,9606.ENSP00000314193,9606.ENSP00000319169,9606.ENSP00000328901,9606.ENSP00000340823,9606.ENSP00000356919,9606.ENSP00000362820,9606.ENSP00000370625,9606.ENSP00000375978,9606.ENSP00000380336,9606.ENSP00000403172,9606.ENSP00000417229,9606.ENSP00000419740,…	EIF3E,FASTKD2,XRN1,SF3B4,PSMB4,MRPL13,TAF7,WDR75,PRMT5,GTF2H2,GTF2F2,ATF6,SRSF3,POLR2B,XRCC5,SMU1,RPL6,EIF2A,NSUN4,HNRNPC,NUP88,RBM8A,LTN1,MED6
GO Process	GO:0034645	Cellular macromolecule biosynthetic process	13	1592	0.54	0.0193	9606.ENSP00000220849,9606.ENSP00000306548,9606.ENSP00000312709,9606.ENSP00000319169,9606.ENSP00000328901,9606.ENSP00000340823,9606.ENSP00000351575,9606.ENSP00000370625,9606.ENSP00000403172,9606.ENSP00000417229,9606.ENSP00000426191,9606.ENSP00000478783,9606.ENSP00000481920	EIF3E,MRPL13,TAF7,PRMT5,GTF2H2,GTF2F2,BDP1,POLR2B,RPL6,EIF2A,RAD17,LTN1,MED6
GO Process	GO:0071840	Cellular component organization or biogenesis	26	5633	0.29	0.0261	9606.ENSP00000220849,9606.ENSP00000236980,9606.ENSP00000253794,9606.ENSP00000260731,9606.ENSP00000265038,9606.ENSP00000282074,9606.ENSP00000306548,9606.ENSP00000311273,9606.ENSP00000312709,9606.ENSP00000314193,9606.ENSP00000319169,9606.ENSP00000324404,9606.ENSP00000328901,9606.ENSP00000340823,9606.ENSP00000351575,9606.ENSP00000359688,9606.ENSP00000375978,9606.ENSP00000376457,9606.ENSP00000403172,…	EIF3E,FASTKD2,VPS25,KIF11,ERCC8,SPC25,MRPL13,DNAH7,TAF7,WDR75,PRMT5,TCHP,GTF2H2,GTF2F2,BDP1,RPF1,XRCC5,ECT2,RPL6,EIF2A,RPL7L1,NSUN4,SLIRP,HNRNPC,NUP88,MED6
GO Process	GO:0006370	7-methylguanosine mRNA capping	3	33	1.59	0.0262	9606.ENSP00000328901,9606.ENSP00000340823,9606.ENSP00000370625	GTF2H2,GTF2F2,POLR2B
GO Process	GO:0022618	Ribonucleoprotein complex assembly	5	186	1.06	0.0262	9606.ENSP00000220849,9606.ENSP00000236980,9606.ENSP00000319169,9606.ENSP00000375978,9606.ENSP00000403172	EIF3E,FASTKD2,PRMT5,XRCC5,RPL6
GO Process	GO:0019219	Regulation of nucleobase-containing compound metabolic process	21	3982	0.35	0.0289	9606.ENSP00000236980,9606.ENSP00000264951,9606.ENSP00000265038,9606.ENSP00000271628,9606.ENSP00000290541,9606.ENSP00000312709,9606.ENSP00000314193,9606.ENSP00000319169,9606.ENSP00000328901,9606.ENSP00000340823,9606.ENSP00000356919,9606.ENSP00000362820,9606.ENSP00000375978,9606.ENSP00000380336,9606.ENSP00000403172,9606.ENSP00000417229,9606.ENSP00000450909,9606.ENSP00000451291,9606.ENSP00000458954,…	FASTKD2,XRN1,ERCC8,SF3B4,PSMB4,TAF7,WDR75,PRMT5,GTF2H2,GTF2F2,ATF6,SRSF3,XRCC5,SMU1,RPL6,EIF2A,SLIRP,HNRNPC,NUP88,RBM8A,MED6
GO Process	GO:0032205	Negative regulation of telomere maintenance	3	38	1.53	0.0338	9606.ENSP00000264951,9606.ENSP00000375978,9606.ENSP00000451291	XRN1,XRCC5,HNRNPC
GO Process	GO:0032508	DNA duplex unwinding	4	106	1.21	0.0349	9606.ENSP00000265038,9606.ENSP00000328901,9606.ENSP00000340823,9606.ENSP00000375978	ERCC8,GTF2H2,GTF2F2,XRCC5
GO Process	GO:0044238	Primary metabolic process	30	7332	0.24	0.0349	9606.ENSP00000220849,9606.ENSP00000253794,9606.ENSP00000264951,9606.ENSP00000265038,9606.ENSP00000271628,9606.ENSP00000290541,9606.ENSP00000306548,9606.ENSP00000312709,9606.ENSP00000314193,9606.ENSP00000319169,9606.ENSP00000328901,9606.ENSP00000340823,9606.ENSP00000351575,9606.ENSP00000359688,9606.ENSP00000362820,9606.ENSP00000370625,9606.ENSP00000375978,9606.ENSP00000380336,9606.ENSP00000400806,…	EIF3E,VPS25,XRN1,ERCC8,SF3B4,PSMB4,MRPL13,TAF7,WDR75,PRMT5,GTF2H2,GTF2F2,BDP1,RPF1,SRSF3,POLR2B,XRCC5,SMU1,APTX,RPL6,EIF2A,RPL7L1,NSUN4,RAD17,HNRNPC,NUP88,RBM8A,LTN1,RSRC1,MED6
GO Process	GO:0048024	Regulation of mrna splicing, via spliceosome	4	110	1.19	0.0384	9606.ENSP00000271628,9606.ENSP00000362820,9606.ENSP00000380336,9606.ENSP00000463058	SF3B4,SRSF3,SMU1,RBM8A
GO Process	GO:0044271	Cellular nitrogen compound biosynthetic process	12	1522	0.53	0.0410	9606.ENSP00000220849,9606.ENSP00000306548,9606.ENSP00000312709,9606.ENSP00000319169,9606.ENSP00000328901,9606.ENSP00000340823,9606.ENSP00000351575,9606.ENSP00000370625,9606.ENSP00000403172,9606.ENSP00000417229,9606.ENSP00000478783,9606.ENSP00000481920	EIF3E,MRPL13,TAF7,PRMT5,GTF2H2,GTF2F2,BDP1,POLR2B,RPL6,EIF2A,LTN1,MED6
GO Process	GO:0065003	Protein-containing complex assembly	11	1293	0.56	0.0416	9606.ENSP00000220849,9606.ENSP00000236980,9606.ENSP00000311273,9606.ENSP00000312709,9606.ENSP00000319169,9606.ENSP00000328901,9606.ENSP00000351575,9606.ENSP00000375978,9606.ENSP00000376457,9606.ENSP00000403172,9606.ENSP00000481920	EIF3E,FASTKD2,DNAH7,TAF7,PRMT5,GTF2H2,BDP1,XRCC5,ECT2,RPL6,MED6
GO Process	GO:0043933	Protein-containing complex subunit organization	12	1539	0.52	0.0429	9606.ENSP00000220849,9606.ENSP00000236980,9606.ENSP00000306548,9606.ENSP00000311273,9606.ENSP00000312709,9606.ENSP00000319169,9606.ENSP00000328901,9606.ENSP00000351575,9606.ENSP00000375978,9606.ENSP00000376457,9606.ENSP00000403172,9606.ENSP00000481920	EIF3E,FASTKD2,MRPL13,DNAH7,TAF7,PRMT5,GTF2H2,BDP1,XRCC5,ECT2,RPL6,MED6
GO Process	GO:0016072	rRNA metabolic process	5	223	0.98	0.0450	9606.ENSP00000264951,9606.ENSP00000314193,9606.ENSP00000359688,9606.ENSP00000418221,9606.ENSP00000419740	XRN1,WDR75,RPF1,RPL7L1,NSUN4
GO Process	GO:0044237	Cellular metabolic process	30	7513	0.23	0.0497	9606.ENSP00000220849,9606.ENSP00000253794,9606.ENSP00000264951,9606.ENSP00000265038,9606.ENSP00000271628,9606.ENSP00000290541,9606.ENSP00000306548,9606.ENSP00000312709,9606.ENSP00000314193,9606.ENSP00000319169,9606.ENSP00000328901,9606.ENSP00000340823,9606.ENSP00000351575,9606.ENSP00000359688,9606.ENSP00000362820,9606.ENSP00000370625,9606.ENSP00000375978,9606.ENSP00000380336,9606.ENSP00000400806,…	EIF3E,VPS25,XRN1,ERCC8,SF3B4,PSMB4,MRPL13,TAF7,WDR75,PRMT5,GTF2H2,GTF2F2,BDP1,RPF1,SRSF3,POLR2B,XRCC5,SMU1,APTX,RPL6,EIF2A,RPL7L1,NSUN4,RAD17,HNRNPC,NUP88,RBM8A,LTN1,RSRC1,MED6
GO Process	GO:0022607	Cellular component assembly	15	2359	0.43	0.0499	9606.ENSP00000220849,9606.ENSP00000236980,9606.ENSP00000253794,9606.ENSP00000260731,9606.ENSP00000311273,9606.ENSP00000312709,9606.ENSP00000319169,9606.ENSP00000328901,9606.ENSP00000351575,9606.ENSP00000375978,9606.ENSP00000376457,9606.ENSP00000403172,9606.ENSP00000417229,9606.ENSP00000419740,9606.ENSP00000481920	EIF3E,FASTKD2,VPS25,KIF11,DNAH7,TAF7,PRMT5,GTF2H2,BDP1,XRCC5,ECT2,RPL6,EIF2A,NSUN4,MED6
GO Function	GO:0003723	RNA binding	20	1649	0.71	7.43e-07	9606.ENSP00000220849,9606.ENSP00000236980,9606.ENSP00000264951,9606.ENSP00000271628,9606.ENSP00000306548,9606.ENSP00000314193,9606.ENSP00000359688,9606.ENSP00000362687,9606.ENSP00000362820,9606.ENSP00000370625,9606.ENSP00000375978,9606.ENSP00000400806,9606.ENSP00000403172,9606.ENSP00000410396,9606.ENSP00000417229,9606.ENSP00000418221,9606.ENSP00000419740,9606.ENSP00000450909,9606.ENSP00000451291,…	EIF3E,FASTKD2,XRN1,SF3B4,MRPL13,WDR75,RPF1,DDX50,SRSF3,POLR2B,XRCC5,APTX,RPL6,CMSS1,EIF2A,RPL7L1,NSUN4,SLIRP,HNRNPC,RBM8A
GO Function	GO:0003676	Nucleic acid binding	26	3947	0.45	0.00011	9606.ENSP00000220849,9606.ENSP00000236980,9606.ENSP00000264951,9606.ENSP00000271628,9606.ENSP00000306548,9606.ENSP00000312709,9606.ENSP00000314193,9606.ENSP00000319169,9606.ENSP00000340823,9606.ENSP00000351575,9606.ENSP00000356919,9606.ENSP00000359688,9606.ENSP00000362687,9606.ENSP00000362820,9606.ENSP00000370625,9606.ENSP00000375978,9606.ENSP00000400806,9606.ENSP00000403172,9606.ENSP00000410396,…	EIF3E,FASTKD2,XRN1,SF3B4,MRPL13,TAF7,WDR75,PRMT5,GTF2F2,BDP1,ATF6,RPF1,DDX50,SRSF3,POLR2B,XRCC5,APTX,RPL6,CMSS1,EIF2A,RPL7L1,NSUN4,RAD17,SLIRP,HNRNPC,RBM8A
GO Function	GO:1901363	Heterocyclic compound binding	29	5831	0.33	0.0035	9606.ENSP00000220849,9606.ENSP00000236980,9606.ENSP00000260731,9606.ENSP00000264951,9606.ENSP00000271628,9606.ENSP00000274008,9606.ENSP00000306548,9606.ENSP00000311273,9606.ENSP00000312709,9606.ENSP00000314193,9606.ENSP00000319169,9606.ENSP00000340823,9606.ENSP00000351575,9606.ENSP00000356919,9606.ENSP00000359688,9606.ENSP00000362687,9606.ENSP00000362820,9606.ENSP00000370625,9606.ENSP00000375978,…	EIF3E,FASTKD2,KIF11,XRN1,SF3B4,SPATA5,MRPL13,DNAH7,TAF7,WDR75,PRMT5,GTF2F2,BDP1,ATF6,RPF1,DDX50,SRSF3,POLR2B,XRCC5,APTX,RPL6,CMSS1,EIF2A,RPL7L1,NSUN4,RAD17,SLIRP,HNRNPC,RBM8A
GO Function	GO:0097159	Organic cyclic compound binding	29	5916	0.32	0.0036	9606.ENSP00000220849,9606.ENSP00000236980,9606.ENSP00000260731,9606.ENSP00000264951,9606.ENSP00000271628,9606.ENSP00000274008,9606.ENSP00000306548,9606.ENSP00000311273,9606.ENSP00000312709,9606.ENSP00000314193,9606.ENSP00000319169,9606.ENSP00000340823,9606.ENSP00000351575,9606.ENSP00000356919,9606.ENSP00000359688,9606.ENSP00000362687,9606.ENSP00000362820,9606.ENSP00000370625,9606.ENSP00000375978,…	EIF3E,FASTKD2,KIF11,XRN1,SF3B4,SPATA5,MRPL13,DNAH7,TAF7,WDR75,PRMT5,GTF2F2,BDP1,ATF6,RPF1,DDX50,SRSF3,POLR2B,XRCC5,APTX,RPL6,CMSS1,EIF2A,RPL7L1,NSUN4,RAD17,SLIRP,HNRNPC,RBM8A
GO Function	GO:0016251	RNA polymerase II general transcription initiation factor activity	3	19	1.83	0.0117	9606.ENSP00000312709,9606.ENSP00000328901,9606.ENSP00000340823	TAF7,GTF2H2,GTF2F2
GO Function	GO:0016887	ATPase activity	7	393	0.88	0.0174	9606.ENSP00000260731,9606.ENSP00000274008,9606.ENSP00000311273,9606.ENSP00000340823,9606.ENSP00000362687,9606.ENSP00000375978,9606.ENSP00000426191	KIF11,SPATA5,DNAH7,GTF2F2,DDX50,XRCC5,RAD17
GO Component	GO:0032991	Protein-containing complex	32	5073	0.43	1.31e-06	9606.ENSP00000220849,9606.ENSP00000237380,9606.ENSP00000253794,9606.ENSP00000260731,9606.ENSP00000265038,9606.ENSP00000271628,9606.ENSP00000282074,9606.ENSP00000290541,9606.ENSP00000306548,9606.ENSP00000311273,9606.ENSP00000312709,9606.ENSP00000319169,9606.ENSP00000324404,9606.ENSP00000328901,9606.ENSP00000340823,9606.ENSP00000351575,9606.ENSP00000359688,9606.ENSP00000370625,9606.ENSP00000375978,…	EIF3E,MED28,VPS25,KIF11,ERCC8,SF3B4,SPC25,PSMB4,MRPL13,DNAH7,TAF7,PRMT5,TCHP,GTF2H2,GTF2F2,BDP1,RPF1,POLR2B,XRCC5,ECT2,SMU1,RPL6,EIF2A,RPL7L1,NSUN4,RAD17,SLIRP,HNRNPC,NUP88,RBM8A,LTN1,MED6
GO Component	GO:1990904	Ribonucleoprotein complex	13	677	0.91	3.35e-06	9606.ENSP00000220849,9606.ENSP00000271628,9606.ENSP00000306548,9606.ENSP00000359688,9606.ENSP00000375978,9606.ENSP00000380336,9606.ENSP00000403172,9606.ENSP00000417229,9606.ENSP00000418221,9606.ENSP00000419740,9606.ENSP00000450909,9606.ENSP00000451291,9606.ENSP00000463058	EIF3E,SF3B4,MRPL13,RPF1,XRCC5,SMU1,RPL6,EIF2A,RPL7L1,NSUN4,SLIRP,HNRNPC,RBM8A
GO Component	GO:0031981	Nuclear lumen	29	4733	0.42	1.52e-05	9606.ENSP00000220849,9606.ENSP00000236980,9606.ENSP00000237380,9606.ENSP00000253794,9606.ENSP00000265038,9606.ENSP00000271628,9606.ENSP00000290541,9606.ENSP00000312709,9606.ENSP00000314193,9606.ENSP00000319169,9606.ENSP00000328901,9606.ENSP00000340823,9606.ENSP00000351575,9606.ENSP00000356919,9606.ENSP00000359688,9606.ENSP00000362687,9606.ENSP00000362820,9606.ENSP00000370625,9606.ENSP00000375978,…	EIF3E,FASTKD2,MED28,VPS25,ERCC8,SF3B4,PSMB4,TAF7,WDR75,PRMT5,GTF2H2,GTF2F2,BDP1,ATF6,RPF1,DDX50,SRSF3,POLR2B,XRCC5,ECT2,SMU1,APTX,RPL7L1,RAD17,HNRNPC,NUP88,RBM8A,RSRC1,MED6
GO Component	GO:0005654	Nucleoplasm	26	3973	0.44	3.26e-05	9606.ENSP00000220849,9606.ENSP00000236980,9606.ENSP00000237380,9606.ENSP00000253794,9606.ENSP00000265038,9606.ENSP00000271628,9606.ENSP00000290541,9606.ENSP00000312709,9606.ENSP00000314193,9606.ENSP00000319169,9606.ENSP00000328901,9606.ENSP00000340823,9606.ENSP00000351575,9606.ENSP00000356919,9606.ENSP00000362820,9606.ENSP00000370625,9606.ENSP00000375978,9606.ENSP00000376457,9606.ENSP00000380336,…	EIF3E,FASTKD2,MED28,VPS25,ERCC8,SF3B4,PSMB4,TAF7,WDR75,PRMT5,GTF2H2,GTF2F2,BDP1,ATF6,SRSF3,POLR2B,XRCC5,ECT2,SMU1,APTX,RAD17,HNRNPC,NUP88,RBM8A,RSRC1,MED6
GO Component	GO:0070013	Intracellular organelle lumen	31	5857	0.35	6.24e-05	9606.ENSP00000220849,9606.ENSP00000236980,9606.ENSP00000237380,9606.ENSP00000253794,9606.ENSP00000265038,9606.ENSP00000271628,9606.ENSP00000290541,9606.ENSP00000306548,9606.ENSP00000312709,9606.ENSP00000314193,9606.ENSP00000319169,9606.ENSP00000328901,9606.ENSP00000340823,9606.ENSP00000351575,9606.ENSP00000356919,9606.ENSP00000359688,9606.ENSP00000362687,9606.ENSP00000362820,9606.ENSP00000370625,…	EIF3E,FASTKD2,MED28,VPS25,ERCC8,SF3B4,PSMB4,MRPL13,TAF7,WDR75,PRMT5,GTF2H2,GTF2F2,BDP1,ATF6,RPF1,DDX50,SRSF3,POLR2B,XRCC5,ECT2,SMU1,APTX,RPL7L1,NSUN4,RAD17,HNRNPC,NUP88,RBM8A,RSRC1,MED6
GO Component	GO:0005634	Nucleus	34	7390	0.29	0.00015	9606.ENSP00000220849,9606.ENSP00000236980,9606.ENSP00000237380,9606.ENSP00000253794,9606.ENSP00000260731,9606.ENSP00000264951,9606.ENSP00000265038,9606.ENSP00000271628,9606.ENSP00000282074,9606.ENSP00000290541,9606.ENSP00000312709,9606.ENSP00000314193,9606.ENSP00000319169,9606.ENSP00000328901,9606.ENSP00000340823,9606.ENSP00000351575,9606.ENSP00000356919,9606.ENSP00000359688,9606.ENSP00000362687,…	EIF3E,FASTKD2,MED28,VPS25,KIF11,XRN1,ERCC8,SF3B4,SPC25,PSMB4,TAF7,WDR75,PRMT5,GTF2H2,GTF2F2,BDP1,ATF6,RPF1,DDX50,SRSF3,POLR2B,XRCC5,ECT2,SMU1,APTX,RPL6,RPL7L1,RAD17,SLIRP,HNRNPC,NUP88,RBM8A,RSRC1,MED6
GO Component	GO:0016591	RNA polymerase II, holoenzyme	4	78	1.34	0.0077	9606.ENSP00000312709,9606.ENSP00000328901,9606.ENSP00000340823,9606.ENSP00000370625	TAF7,GTF2H2,GTF2F2,POLR2B
GO Component	GO:0043231	Intracellular membrane-bounded organelle	38	10761	0.18	0.0114	9606.ENSP00000220849,9606.ENSP00000236980,9606.ENSP00000237380,9606.ENSP00000253794,9606.ENSP00000260731,9606.ENSP00000264951,9606.ENSP00000265038,9606.ENSP00000271628,9606.ENSP00000274008,9606.ENSP00000282074,9606.ENSP00000290541,9606.ENSP00000306548,9606.ENSP00000312709,9606.ENSP00000314193,9606.ENSP00000319169,9606.ENSP00000324404,9606.ENSP00000328901,9606.ENSP00000340823,9606.ENSP00000351575,…	EIF3E,FASTKD2,MED28,VPS25,KIF11,XRN1,ERCC8,SF3B4,SPATA5,SPC25,PSMB4,MRPL13,TAF7,WDR75,PRMT5,TCHP,GTF2H2,GTF2F2,BDP1,ATF6,RPF1,DDX50,SRSF3,POLR2B,XRCC5,ECT2,SMU1,APTX,RPL6,RPL7L1,NSUN4,RAD17,SLIRP,HNRNPC,NUP88,RBM8A,RSRC1,MED6
GO Component	GO:0043232	Intracellular non-membrane-bounded organelle	24	4880	0.32	0.0114	9606.ENSP00000236980,9606.ENSP00000237380,9606.ENSP00000260731,9606.ENSP00000264951,9606.ENSP00000271628,9606.ENSP00000282074,9606.ENSP00000303398,9606.ENSP00000306548,9606.ENSP00000311273,9606.ENSP00000314193,9606.ENSP00000324404,9606.ENSP00000340823,9606.ENSP00000356919,9606.ENSP00000359688,9606.ENSP00000362687,9606.ENSP00000375978,9606.ENSP00000376457,9606.ENSP00000400806,9606.ENSP00000403172,…	FASTKD2,MED28,KIF11,XRN1,SF3B4,SPC25,MTBP,MRPL13,DNAH7,WDR75,TCHP,GTF2F2,ATF6,RPF1,DDX50,XRCC5,ECT2,APTX,RPL6,EIF2A,RPL7L1,NSUN4,RAD17,HNRNPC
GO Component	GO:0044391	Ribosomal subunit	5	178	1.08	0.0114	9606.ENSP00000306548,9606.ENSP00000403172,9606.ENSP00000417229,9606.ENSP00000418221,9606.ENSP00000419740	MRPL13,RPL6,EIF2A,RPL7L1,NSUN4
GO Component	GO:0043229	Intracellular organelle	41	12528	0.14	0.0134	9606.ENSP00000220849,9606.ENSP00000236980,9606.ENSP00000237380,9606.ENSP00000253794,9606.ENSP00000260731,9606.ENSP00000264951,9606.ENSP00000265038,9606.ENSP00000271628,9606.ENSP00000274008,9606.ENSP00000282074,9606.ENSP00000290541,9606.ENSP00000303398,9606.ENSP00000306548,9606.ENSP00000311273,9606.ENSP00000312709,9606.ENSP00000314193,9606.ENSP00000319169,9606.ENSP00000324404,9606.ENSP00000328901,…	EIF3E,FASTKD2,MED28,VPS25,KIF11,XRN1,ERCC8,SF3B4,SPATA5,SPC25,PSMB4,MTBP,MRPL13,DNAH7,TAF7,WDR75,PRMT5,TCHP,GTF2H2,GTF2F2,BDP1,ATF6,RPF1,DDX50,SRSF3,POLR2B,XRCC5,ECT2,SMU1,APTX,RPL6,EIF2A,RPL7L1,NSUN4,RAD17,SLIRP,HNRNPC,NUP88,RBM8A,RSRC1,MED6
GO Component	GO:0015934	Large ribosomal subunit	4	113	1.18	0.0145	9606.ENSP00000306548,9606.ENSP00000403172,9606.ENSP00000418221,9606.ENSP00000419740	MRPL13,RPL6,RPL7L1,NSUN4
GO Component	GO:0043226	Organelle	42	13515	0.12	0.0285	9606.ENSP00000220849,9606.ENSP00000236980,9606.ENSP00000237380,9606.ENSP00000253794,9606.ENSP00000260731,9606.ENSP00000264951,9606.ENSP00000265038,9606.ENSP00000271628,9606.ENSP00000274008,9606.ENSP00000282074,9606.ENSP00000290541,9606.ENSP00000303398,9606.ENSP00000306548,9606.ENSP00000311273,9606.ENSP00000312709,9606.ENSP00000314193,9606.ENSP00000319169,9606.ENSP00000324404,9606.ENSP00000328901,…	EIF3E,FASTKD2,MED28,VPS25,KIF11,XRN1,ERCC8,SF3B4,SPATA5,SPC25,PSMB4,MTBP,MRPL13,DNAH7,TAF7,WDR75,PRMT5,TCHP,GTF2H2,GTF2F2,BDP1,ATF6,RPF1,DDX50,SRSF3,PTER,POLR2B,XRCC5,ECT2,SMU1,APTX,RPL6,EIF2A,RPL7L1,NSUN4,RAD17,SLIRP,HNRNPC,NUP88,RBM8A,RSRC1,MED6
STRING clusters	CL:4465	HIV Transcription Initiation	4	50	1.53	0.0349	9606.ENSP00000312709,9606.ENSP00000328901,9606.ENSP00000340823,9606.ENSP00000370625	TAF7,GTF2H2,GTF2F2,POLR2B
Reactome	HSA-8953854	Metabolism of RNA	14	659	0.96	5.18e-07	9606.ENSP00000264951,9606.ENSP00000271628,9606.ENSP00000290541,9606.ENSP00000314193,9606.ENSP00000319169,9606.ENSP00000328901,9606.ENSP00000340823,9606.ENSP00000362820,9606.ENSP00000370625,9606.ENSP00000403172,9606.ENSP00000419740,9606.ENSP00000451291,9606.ENSP00000458954,9606.ENSP00000463058	XRN1,SF3B4,PSMB4,WDR75,PRMT5,GTF2H2,GTF2F2,SRSF3,POLR2B,RPL6,NSUN4,HNRNPC,NUP88,RBM8A
Reactome	HSA-162587	HIV Life Cycle	6	152	1.23	0.0014	9606.ENSP00000312709,9606.ENSP00000328901,9606.ENSP00000340823,9606.ENSP00000370625,9606.ENSP00000375978,9606.ENSP00000458954	TAF7,GTF2H2,GTF2F2,POLR2B,XRCC5,NUP88
Reactome	HSA-162906	HIV Infection	7	232	1.11	0.0014	9606.ENSP00000290541,9606.ENSP00000312709,9606.ENSP00000328901,9606.ENSP00000340823,9606.ENSP00000370625,9606.ENSP00000375978,9606.ENSP00000458954	PSMB4,TAF7,GTF2H2,GTF2F2,POLR2B,XRCC5,NUP88
Reactome	HSA-72203	Processing of Capped Intron-Containing Pre-mRNA	7	238	1.1	0.0014	9606.ENSP00000271628,9606.ENSP00000340823,9606.ENSP00000362820,9606.ENSP00000370625,9606.ENSP00000451291,9606.ENSP00000458954,9606.ENSP00000463058	SF3B4,GTF2F2,SRSF3,POLR2B,HNRNPC,NUP88,RBM8A
Reactome	HSA-72163	mRNA Splicing - Major Pathway	6	178	1.16	0.0019	9606.ENSP00000271628,9606.ENSP00000340823,9606.ENSP00000362820,9606.ENSP00000370625,9606.ENSP00000451291,9606.ENSP00000463058	SF3B4,GTF2F2,SRSF3,POLR2B,HNRNPC,RBM8A
Reactome	HSA-167161	HIV Transcription Initiation	4	47	1.56	0.0020	9606.ENSP00000312709,9606.ENSP00000328901,9606.ENSP00000340823,9606.ENSP00000370625	TAF7,GTF2H2,GTF2F2,POLR2B
Reactome	HSA-167162	RNA Polymerase II HIV Promoter Escape	4	47	1.56	0.0020	9606.ENSP00000312709,9606.ENSP00000328901,9606.ENSP00000340823,9606.ENSP00000370625	TAF7,GTF2H2,GTF2F2,POLR2B
Reactome	HSA-73776	RNA Polymerase II Promoter Escape	4	47	1.56	0.0020	9606.ENSP00000312709,9606.ENSP00000328901,9606.ENSP00000340823,9606.ENSP00000370625	TAF7,GTF2H2,GTF2F2,POLR2B
Reactome	HSA-73779	RNA Polymerase II Transcription Pre-Initiation And Promoter Opening	4	47	1.56	0.0020	9606.ENSP00000312709,9606.ENSP00000328901,9606.ENSP00000340823,9606.ENSP00000370625	TAF7,GTF2H2,GTF2F2,POLR2B
Reactome	HSA-75953	RNA Polymerase II Transcription Initiation	4	47	1.56	0.0020	9606.ENSP00000312709,9606.ENSP00000328901,9606.ENSP00000340823,9606.ENSP00000370625	TAF7,GTF2H2,GTF2F2,POLR2B
Reactome	HSA-162599	Late Phase of HIV Life Cycle	5	139	1.18	0.0036	9606.ENSP00000312709,9606.ENSP00000328901,9606.ENSP00000340823,9606.ENSP00000370625,9606.ENSP00000458954	TAF7,GTF2H2,GTF2F2,POLR2B,NUP88
Reactome	HSA-167160	RNA Pol II CTD phosphorylation and interaction with CE during HIV infection	3	27	1.67	0.0068	9606.ENSP00000328901,9606.ENSP00000340823,9606.ENSP00000370625	GTF2H2,GTF2F2,POLR2B
Reactome	HSA-674695	RNA Polymerase II Pre-transcription Events	4	84	1.31	0.0068	9606.ENSP00000312709,9606.ENSP00000328901,9606.ENSP00000340823,9606.ENSP00000370625	TAF7,GTF2H2,GTF2F2,POLR2B
Reactome	HSA-77075	RNA Pol II CTD phosphorylation and interaction with CE	3	27	1.67	0.0068	9606.ENSP00000328901,9606.ENSP00000340823,9606.ENSP00000370625	GTF2H2,GTF2F2,POLR2B
Reactome	HSA-72086	mRNA Capping	3	29	1.64	0.0069	9606.ENSP00000328901,9606.ENSP00000340823,9606.ENSP00000370625	GTF2H2,GTF2F2,POLR2B
Reactome	HSA-113418	Formation of the Early Elongation Complex	3	33	1.59	0.0093	9606.ENSP00000328901,9606.ENSP00000340823,9606.ENSP00000370625	GTF2H2,GTF2F2,POLR2B
Reactome	HSA-167158	Formation of the HIV-1 Early Elongation Complex	3	33	1.59	0.0093	9606.ENSP00000328901,9606.ENSP00000340823,9606.ENSP00000370625	GTF2H2,GTF2F2,POLR2B
Reactome	HSA-74160	Gene expression (Transcription)	12	1455	0.55	0.0108	9606.ENSP00000290541,9606.ENSP00000312709,9606.ENSP00000319169,9606.ENSP00000328901,9606.ENSP00000340823,9606.ENSP00000351575,9606.ENSP00000362820,9606.ENSP00000370625,9606.ENSP00000426191,9606.ENSP00000458954,9606.ENSP00000463058,9606.ENSP00000481920	PSMB4,TAF7,PRMT5,GTF2H2,GTF2F2,BDP1,SRSF3,POLR2B,RAD17,NUP88,RBM8A,MED6
Reactome	HSA-5663205	Infectious disease	9	826	0.67	0.0116	9606.ENSP00000253794,9606.ENSP00000290541,9606.ENSP00000312709,9606.ENSP00000328901,9606.ENSP00000340823,9606.ENSP00000370625,9606.ENSP00000375978,9606.ENSP00000403172,9606.ENSP00000458954	VPS25,PSMB4,TAF7,GTF2H2,GTF2F2,POLR2B,XRCC5,RPL6,NUP88
Reactome	HSA-168325	Viral Messenger RNA Synthesis	3	44	1.46	0.0172	9606.ENSP00000340823,9606.ENSP00000370625,9606.ENSP00000458954	GTF2F2,POLR2B,NUP88
Reactome	HSA-167152	Formation of HIV elongation complex in the absence of HIV Tat	3	48	1.42	0.0187	9606.ENSP00000328901,9606.ENSP00000340823,9606.ENSP00000370625	GTF2H2,GTF2F2,POLR2B
Reactome	HSA-167200	Formation of HIV-1 elongation complex containing HIV-1 Tat	3	46	1.44	0.0187	9606.ENSP00000328901,9606.ENSP00000340823,9606.ENSP00000370625	GTF2H2,GTF2F2,POLR2B
Reactome	HSA-3700989	Transcriptional Regulation by TP53	6	363	0.85	0.0187	9606.ENSP00000312709,9606.ENSP00000319169,9606.ENSP00000328901,9606.ENSP00000340823,9606.ENSP00000370625,9606.ENSP00000426191	TAF7,PRMT5,GTF2H2,GTF2F2,POLR2B,RAD17
Reactome	HSA-72165	mRNA Splicing - Minor Pathway	3	52	1.39	0.0218	9606.ENSP00000271628,9606.ENSP00000340823,9606.ENSP00000370625	SF3B4,GTF2F2,POLR2B
Reactome	HSA-168273	Influenza Viral RNA Transcription and Replication	4	134	1.1	0.0220	9606.ENSP00000340823,9606.ENSP00000370625,9606.ENSP00000403172,9606.ENSP00000458954	GTF2F2,POLR2B,RPL6,NUP88
Reactome	HSA-6781823	Formation of TC-NER Pre-Incision Complex	3	53	1.38	0.0220	9606.ENSP00000265038,9606.ENSP00000328901,9606.ENSP00000370625	ERCC8,GTF2H2,POLR2B
Reactome	HSA-112382	Formation of RNA Pol II elongation complex	3	61	1.32	0.0309	9606.ENSP00000328901,9606.ENSP00000340823,9606.ENSP00000370625	GTF2H2,GTF2F2,POLR2B
Reactome	HSA-6782210	Gap-filling DNA repair synthesis and ligation in TC-NER	3	64	1.3	0.0325	9606.ENSP00000265038,9606.ENSP00000328901,9606.ENSP00000370625	ERCC8,GTF2H2,POLR2B
Reactome	HSA-6782135	Dual incision in TC-NER	3	65	1.29	0.0328	9606.ENSP00000265038,9606.ENSP00000328901,9606.ENSP00000370625	ERCC8,GTF2H2,POLR2B
Reactome	HSA-6796648	TP53 Regulates Transcription of DNA Repair Genes	3	65	1.29	0.0328	9606.ENSP00000328901,9606.ENSP00000340823,9606.ENSP00000370625	GTF2H2,GTF2F2,POLR2B
Reactome	HSA-159236	Transport of Mature mRNA derived from an Intron-Containing Transcript	3	73	1.24	0.0430	9606.ENSP00000362820,9606.ENSP00000458954,9606.ENSP00000463058	SRSF3,NUP88,RBM8A
Reactome	HSA-73894	DNA Repair	5	309	0.84	0.0454	9606.ENSP00000265038,9606.ENSP00000328901,9606.ENSP00000370625,9606.ENSP00000375978,9606.ENSP00000426191	ERCC8,GTF2H2,POLR2B,XRCC5,RAD17
Reactome	HSA-73857	RNA Polymerase II Transcription	10	1318	0.51	0.0459	9606.ENSP00000290541,9606.ENSP00000312709,9606.ENSP00000319169,9606.ENSP00000328901,9606.ENSP00000340823,9606.ENSP00000362820,9606.ENSP00000370625,9606.ENSP00000426191,9606.ENSP00000463058,9606.ENSP00000481920	PSMB4,TAF7,PRMT5,GTF2H2,GTF2F2,SRSF3,POLR2B,RAD17,RBM8A,MED6
WikiPathways	WP405	Eukaryotic transcription initiation	4	42	1.61	0.0027	9606.ENSP00000312709,9606.ENSP00000328901,9606.ENSP00000340823,9606.ENSP00000370625	TAF7,GTF2H2,GTF2F2,POLR2B
COMPARTMENTS	GOCC:0031981	Nuclear lumen	21	1791	0.7	2.81e-07	9606.ENSP00000220849,9606.ENSP00000237380,9606.ENSP00000253794,9606.ENSP00000265038,9606.ENSP00000312709,9606.ENSP00000314193,9606.ENSP00000319169,9606.ENSP00000328901,9606.ENSP00000340823,9606.ENSP00000359688,9606.ENSP00000362687,9606.ENSP00000362820,9606.ENSP00000370625,9606.ENSP00000375978,9606.ENSP00000380336,9606.ENSP00000400806,9606.ENSP00000426191,9606.ENSP00000451291,9606.ENSP00000463058,…	EIF3E,MED28,VPS25,ERCC8,TAF7,WDR75,PRMT5,GTF2H2,GTF2F2,RPF1,DDX50,SRSF3,POLR2B,XRCC5,SMU1,APTX,RAD17,HNRNPC,RBM8A,RSRC1,MED6
COMPARTMENTS	GOCC:0031974	Membrane-enclosed lumen	25	2816	0.58	3.32e-07	9606.ENSP00000220849,9606.ENSP00000236980,9606.ENSP00000237380,9606.ENSP00000253794,9606.ENSP00000265038,9606.ENSP00000306548,9606.ENSP00000312709,9606.ENSP00000314193,9606.ENSP00000319169,9606.ENSP00000328901,9606.ENSP00000340823,9606.ENSP00000356919,9606.ENSP00000359688,9606.ENSP00000362687,9606.ENSP00000362820,9606.ENSP00000370625,9606.ENSP00000375978,9606.ENSP00000380336,9606.ENSP00000400806,…	EIF3E,FASTKD2,MED28,VPS25,ERCC8,MRPL13,TAF7,WDR75,PRMT5,GTF2H2,GTF2F2,ATF6,RPF1,DDX50,SRSF3,POLR2B,XRCC5,SMU1,APTX,NSUN4,RAD17,HNRNPC,RBM8A,RSRC1,MED6
COMPARTMENTS	GOCC:0043233	Organelle lumen	25	2816	0.58	3.32e-07	9606.ENSP00000220849,9606.ENSP00000236980,9606.ENSP00000237380,9606.ENSP00000253794,9606.ENSP00000265038,9606.ENSP00000306548,9606.ENSP00000312709,9606.ENSP00000314193,9606.ENSP00000319169,9606.ENSP00000328901,9606.ENSP00000340823,9606.ENSP00000356919,9606.ENSP00000359688,9606.ENSP00000362687,9606.ENSP00000362820,9606.ENSP00000370625,9606.ENSP00000375978,9606.ENSP00000380336,9606.ENSP00000400806,…	EIF3E,FASTKD2,MED28,VPS25,ERCC8,MRPL13,TAF7,WDR75,PRMT5,GTF2H2,GTF2F2,ATF6,RPF1,DDX50,SRSF3,POLR2B,XRCC5,SMU1,APTX,NSUN4,RAD17,HNRNPC,RBM8A,RSRC1,MED6
COMPARTMENTS	GOCC:0070013	Intracellular organelle lumen	25	2812	0.58	3.32e-07	9606.ENSP00000220849,9606.ENSP00000236980,9606.ENSP00000237380,9606.ENSP00000253794,9606.ENSP00000265038,9606.ENSP00000306548,9606.ENSP00000312709,9606.ENSP00000314193,9606.ENSP00000319169,9606.ENSP00000328901,9606.ENSP00000340823,9606.ENSP00000356919,9606.ENSP00000359688,9606.ENSP00000362687,9606.ENSP00000362820,9606.ENSP00000370625,9606.ENSP00000375978,9606.ENSP00000380336,9606.ENSP00000400806,…	EIF3E,FASTKD2,MED28,VPS25,ERCC8,MRPL13,TAF7,WDR75,PRMT5,GTF2H2,GTF2F2,ATF6,RPF1,DDX50,SRSF3,POLR2B,XRCC5,SMU1,APTX,NSUN4,RAD17,HNRNPC,RBM8A,RSRC1,MED6
COMPARTMENTS	GOCC:0005654	Nucleoplasm	16	1110	0.79	1.12e-06	9606.ENSP00000220849,9606.ENSP00000237380,9606.ENSP00000253794,9606.ENSP00000312709,9606.ENSP00000319169,9606.ENSP00000328901,9606.ENSP00000340823,9606.ENSP00000362820,9606.ENSP00000370625,9606.ENSP00000375978,9606.ENSP00000380336,9606.ENSP00000400806,9606.ENSP00000451291,9606.ENSP00000463058,9606.ENSP00000481697,9606.ENSP00000481920	EIF3E,MED28,VPS25,TAF7,PRMT5,GTF2H2,GTF2F2,SRSF3,POLR2B,XRCC5,SMU1,APTX,HNRNPC,RBM8A,RSRC1,MED6
COMPARTMENTS	GOCC:0032991	Protein-containing complex	31	5142	0.41	2.61e-06	9606.ENSP00000220849,9606.ENSP00000237380,9606.ENSP00000253794,9606.ENSP00000260731,9606.ENSP00000264951,9606.ENSP00000265038,9606.ENSP00000271628,9606.ENSP00000282074,9606.ENSP00000290541,9606.ENSP00000306548,9606.ENSP00000311273,9606.ENSP00000312709,9606.ENSP00000314193,9606.ENSP00000319169,9606.ENSP00000328901,9606.ENSP00000340823,9606.ENSP00000351575,9606.ENSP00000356919,9606.ENSP00000370625,…	EIF3E,MED28,VPS25,KIF11,XRN1,ERCC8,SF3B4,SPC25,PSMB4,MRPL13,DNAH7,TAF7,WDR75,PRMT5,GTF2H2,GTF2F2,BDP1,ATF6,POLR2B,XRCC5,ECT2,SMU1,RPL6,EIF2A,NSUN4,RAD17,HNRNPC,NUP88,RBM8A,LTN1,MED6
COMPARTMENTS	GOCC:0043228	Non-membrane-bounded organelle	23	3206	0.48	4.60e-05	9606.ENSP00000236980,9606.ENSP00000260731,9606.ENSP00000264951,9606.ENSP00000274008,9606.ENSP00000282074,9606.ENSP00000290541,9606.ENSP00000303398,9606.ENSP00000306548,9606.ENSP00000311273,9606.ENSP00000314193,9606.ENSP00000319169,9606.ENSP00000324404,9606.ENSP00000340823,9606.ENSP00000359688,9606.ENSP00000362687,9606.ENSP00000375978,9606.ENSP00000376457,9606.ENSP00000380336,9606.ENSP00000400806,…	FASTKD2,KIF11,XRN1,SPATA5,SPC25,PSMB4,MTBP,MRPL13,DNAH7,WDR75,PRMT5,TCHP,GTF2F2,RPF1,DDX50,XRCC5,ECT2,SMU1,APTX,RPL6,NSUN4,RAD17,HNRNPC
COMPARTMENTS	GOCC:0043229	Intracellular organelle	39	9242	0.25	4.60e-05	9606.ENSP00000220849,9606.ENSP00000236980,9606.ENSP00000237380,9606.ENSP00000253794,9606.ENSP00000260731,9606.ENSP00000264951,9606.ENSP00000265038,9606.ENSP00000271628,9606.ENSP00000274008,9606.ENSP00000282074,9606.ENSP00000290541,9606.ENSP00000303398,9606.ENSP00000306548,9606.ENSP00000311273,9606.ENSP00000312709,9606.ENSP00000314193,9606.ENSP00000319169,9606.ENSP00000324404,9606.ENSP00000328901,…	EIF3E,FASTKD2,MED28,VPS25,KIF11,XRN1,ERCC8,SF3B4,SPATA5,SPC25,PSMB4,MTBP,MRPL13,DNAH7,TAF7,WDR75,PRMT5,TCHP,GTF2H2,GTF2F2,BDP1,ATF6,RPF1,DDX50,SRSF3,POLR2B,XRCC5,ECT2,SMU1,APTX,RPL6,NSUN4,RAD17,SLIRP,HNRNPC,NUP88,RBM8A,RSRC1,MED6
COMPARTMENTS	GOCC:0043232	Intracellular non-membrane-bounded organelle	23	3196	0.49	4.60e-05	9606.ENSP00000236980,9606.ENSP00000260731,9606.ENSP00000264951,9606.ENSP00000274008,9606.ENSP00000282074,9606.ENSP00000290541,9606.ENSP00000303398,9606.ENSP00000306548,9606.ENSP00000311273,9606.ENSP00000314193,9606.ENSP00000319169,9606.ENSP00000324404,9606.ENSP00000340823,9606.ENSP00000359688,9606.ENSP00000362687,9606.ENSP00000375978,9606.ENSP00000376457,9606.ENSP00000380336,9606.ENSP00000400806,…	FASTKD2,KIF11,XRN1,SPATA5,SPC25,PSMB4,MTBP,MRPL13,DNAH7,WDR75,PRMT5,TCHP,GTF2F2,RPF1,DDX50,XRCC5,ECT2,SMU1,APTX,RPL6,NSUN4,RAD17,HNRNPC
COMPARTMENTS	GOCC:0043226	Organelle	39	9848	0.23	0.00027	9606.ENSP00000220849,9606.ENSP00000236980,9606.ENSP00000237380,9606.ENSP00000253794,9606.ENSP00000260731,9606.ENSP00000264951,9606.ENSP00000265038,9606.ENSP00000271628,9606.ENSP00000274008,9606.ENSP00000282074,9606.ENSP00000290541,9606.ENSP00000303398,9606.ENSP00000306548,9606.ENSP00000311273,9606.ENSP00000312709,9606.ENSP00000314193,9606.ENSP00000319169,9606.ENSP00000324404,9606.ENSP00000328901,…	EIF3E,FASTKD2,MED28,VPS25,KIF11,XRN1,ERCC8,SF3B4,SPATA5,SPC25,PSMB4,MTBP,MRPL13,DNAH7,TAF7,WDR75,PRMT5,TCHP,GTF2H2,GTF2F2,BDP1,ATF6,RPF1,DDX50,SRSF3,POLR2B,XRCC5,ECT2,SMU1,APTX,RPL6,NSUN4,RAD17,SLIRP,HNRNPC,NUP88,RBM8A,RSRC1,MED6
COMPARTMENTS	GOCC:0005634	Nucleus	26	4636	0.38	0.00039	9606.ENSP00000220849,9606.ENSP00000237380,9606.ENSP00000253794,9606.ENSP00000265038,9606.ENSP00000271628,9606.ENSP00000312709,9606.ENSP00000314193,9606.ENSP00000319169,9606.ENSP00000328901,9606.ENSP00000340823,9606.ENSP00000351575,9606.ENSP00000356919,9606.ENSP00000359688,9606.ENSP00000362687,9606.ENSP00000362820,9606.ENSP00000370625,9606.ENSP00000375978,9606.ENSP00000376457,9606.ENSP00000380336,…	EIF3E,MED28,VPS25,ERCC8,SF3B4,TAF7,WDR75,PRMT5,GTF2H2,GTF2F2,BDP1,ATF6,RPF1,DDX50,SRSF3,POLR2B,XRCC5,ECT2,SMU1,APTX,RAD17,HNRNPC,NUP88,RBM8A,RSRC1,MED6
COMPARTMENTS	GOCC:0005622	Intracellular	41	11202	0.19	0.00053	9606.ENSP00000220849,9606.ENSP00000236980,9606.ENSP00000237380,9606.ENSP00000253794,9606.ENSP00000260731,9606.ENSP00000264951,9606.ENSP00000265038,9606.ENSP00000271628,9606.ENSP00000274008,9606.ENSP00000282074,9606.ENSP00000290541,9606.ENSP00000303398,9606.ENSP00000306548,9606.ENSP00000311273,9606.ENSP00000312709,9606.ENSP00000314193,9606.ENSP00000319169,9606.ENSP00000324404,9606.ENSP00000328901,…	EIF3E,FASTKD2,MED28,VPS25,KIF11,XRN1,ERCC8,SF3B4,SPATA5,SPC25,PSMB4,MTBP,MRPL13,DNAH7,TAF7,WDR75,PRMT5,TCHP,GTF2H2,GTF2F2,BDP1,ATF6,RPF1,DDX50,SRSF3,POLR2B,XRCC5,ECT2,SMU1,APTX,RPL6,EIF2A,NSUN4,RAD17,SLIRP,HNRNPC,NUP88,RBM8A,LTN1,RSRC1,MED6
COMPARTMENTS	GOCC:1990904	Ribonucleoprotein complex	9	562	0.83	0.0011	9606.ENSP00000220849,9606.ENSP00000271628,9606.ENSP00000306548,9606.ENSP00000375978,9606.ENSP00000380336,9606.ENSP00000403172,9606.ENSP00000419740,9606.ENSP00000451291,9606.ENSP00000463058	EIF3E,SF3B4,MRPL13,XRCC5,SMU1,RPL6,NSUN4,HNRNPC,RBM8A
COMPARTMENTS	GOCC:0061695	Transferase complex, transferring phosphorus-containing groups	7	304	0.99	0.0012	9606.ENSP00000312709,9606.ENSP00000328901,9606.ENSP00000340823,9606.ENSP00000356919,9606.ENSP00000370625,9606.ENSP00000375978,9606.ENSP00000463058	TAF7,GTF2H2,GTF2F2,ATF6,POLR2B,XRCC5,RBM8A
COMPARTMENTS	GOCC:0016591	RNA polymerase II, holoenzyme	4	68	1.4	0.0037	9606.ENSP00000312709,9606.ENSP00000328901,9606.ENSP00000340823,9606.ENSP00000370625	TAF7,GTF2H2,GTF2F2,POLR2B
COMPARTMENTS	GOCC:0043231	Intracellular membrane-bounded organelle	31	7476	0.25	0.0085	9606.ENSP00000220849,9606.ENSP00000236980,9606.ENSP00000237380,9606.ENSP00000253794,9606.ENSP00000265038,9606.ENSP00000271628,9606.ENSP00000306548,9606.ENSP00000312709,9606.ENSP00000314193,9606.ENSP00000319169,9606.ENSP00000324404,9606.ENSP00000328901,9606.ENSP00000340823,9606.ENSP00000351575,9606.ENSP00000356919,9606.ENSP00000359688,9606.ENSP00000362687,9606.ENSP00000362820,9606.ENSP00000370625,…	EIF3E,FASTKD2,MED28,VPS25,ERCC8,SF3B4,MRPL13,TAF7,WDR75,PRMT5,TCHP,GTF2H2,GTF2F2,BDP1,ATF6,RPF1,DDX50,SRSF3,POLR2B,XRCC5,ECT2,SMU1,APTX,NSUN4,RAD17,SLIRP,HNRNPC,NUP88,RBM8A,RSRC1,MED6
COMPARTMENTS	GOCC:0055029	Nuclear dna-directed rna polymerase complex	4	93	1.26	0.0106	9606.ENSP00000312709,9606.ENSP00000328901,9606.ENSP00000340823,9606.ENSP00000370625	TAF7,GTF2H2,GTF2F2,POLR2B
COMPARTMENTS	GOCC:0000428	DNA-directed RNA polymerase complex	4	98	1.24	0.0119	9606.ENSP00000312709,9606.ENSP00000328901,9606.ENSP00000340823,9606.ENSP00000370625	TAF7,GTF2H2,GTF2F2,POLR2B
COMPARTMENTS	GOCC:0016607	Nuclear speck	5	191	1.05	0.0119	9606.ENSP00000362820,9606.ENSP00000380336,9606.ENSP00000451291,9606.ENSP00000463058,9606.ENSP00000481697	SRSF3,SMU1,HNRNPC,RBM8A,RSRC1
COMPARTMENTS	GOCC:0030880	RNA polymerase complex	4	104	1.21	0.0137	9606.ENSP00000312709,9606.ENSP00000328901,9606.ENSP00000340823,9606.ENSP00000370625	TAF7,GTF2H2,GTF2F2,POLR2B
COMPARTMENTS	GOCC:1902554	Serine/threonine protein kinase complex	4	109	1.19	0.0155	9606.ENSP00000328901,9606.ENSP00000356919,9606.ENSP00000375978,9606.ENSP00000463058	GTF2H2,ATF6,XRCC5,RBM8A
COMPARTMENTS	GOCC:1990234	Transferase complex	9	846	0.66	0.0155	9606.ENSP00000265038,9606.ENSP00000312709,9606.ENSP00000319169,9606.ENSP00000328901,9606.ENSP00000340823,9606.ENSP00000356919,9606.ENSP00000370625,9606.ENSP00000375978,9606.ENSP00000463058	ERCC8,TAF7,PRMT5,GTF2H2,GTF2F2,ATF6,POLR2B,XRCC5,RBM8A
COMPARTMENTS	GOCC:0016604	Nuclear body	6	378	0.83	0.0254	9606.ENSP00000220849,9606.ENSP00000362820,9606.ENSP00000380336,9606.ENSP00000451291,9606.ENSP00000463058,9606.ENSP00000481697	EIF3E,SRSF3,SMU1,HNRNPC,RBM8A,RSRC1
COMPARTMENTS	GOCC:1902494	Catalytic complex	12	1599	0.5	0.0254	9606.ENSP00000265038,9606.ENSP00000290541,9606.ENSP00000311273,9606.ENSP00000312709,9606.ENSP00000319169,9606.ENSP00000328901,9606.ENSP00000340823,9606.ENSP00000356919,9606.ENSP00000370625,9606.ENSP00000375978,9606.ENSP00000451291,9606.ENSP00000463058	ERCC8,PSMB4,DNAH7,TAF7,PRMT5,GTF2H2,GTF2F2,ATF6,POLR2B,XRCC5,HNRNPC,RBM8A
COMPARTMENTS	GOCC:1902911	Protein kinase complex	4	140	1.08	0.0331	9606.ENSP00000328901,9606.ENSP00000356919,9606.ENSP00000375978,9606.ENSP00000463058	GTF2H2,ATF6,XRCC5,RBM8A
COMPARTMENTS	GOCC:0005681	Spliceosomal complex	4	148	1.06	0.0390	9606.ENSP00000271628,9606.ENSP00000380336,9606.ENSP00000451291,9606.ENSP00000463058	SF3B4,SMU1,HNRNPC,RBM8A
UniProt Keywords	KW-0539	Nucleus	29	5208	0.37	0.00017	9606.ENSP00000220849,9606.ENSP00000237380,9606.ENSP00000253794,9606.ENSP00000265038,9606.ENSP00000271628,9606.ENSP00000282074,9606.ENSP00000290541,9606.ENSP00000312709,9606.ENSP00000314193,9606.ENSP00000319169,9606.ENSP00000328901,9606.ENSP00000340823,9606.ENSP00000351575,9606.ENSP00000356919,9606.ENSP00000359688,9606.ENSP00000362687,9606.ENSP00000362820,9606.ENSP00000370625,9606.ENSP00000375978,…	EIF3E,MED28,VPS25,ERCC8,SF3B4,SPC25,PSMB4,TAF7,WDR75,PRMT5,GTF2H2,GTF2F2,BDP1,ATF6,RPF1,DDX50,SRSF3,POLR2B,XRCC5,ECT2,SMU1,APTX,RAD17,SLIRP,HNRNPC,NUP88,RBM8A,RSRC1,MED6
UniProt Keywords	KW-0694	RNA-binding	10	670	0.8	0.0010	9606.ENSP00000236980,9606.ENSP00000264951,9606.ENSP00000271628,9606.ENSP00000359688,9606.ENSP00000362687,9606.ENSP00000362820,9606.ENSP00000419740,9606.ENSP00000450909,9606.ENSP00000451291,9606.ENSP00000463058	FASTKD2,XRN1,SF3B4,RPF1,DDX50,SRSF3,NSUN4,SLIRP,HNRNPC,RBM8A
UniProt Keywords	KW-0508	mRNA splicing	6	268	0.98	0.0061	9606.ENSP00000271628,9606.ENSP00000362820,9606.ENSP00000380336,9606.ENSP00000451291,9606.ENSP00000463058,9606.ENSP00000481697	SF3B4,SRSF3,SMU1,HNRNPC,RBM8A,RSRC1
UniProt Keywords	KW-0597	Phosphoprotein	33	8057	0.24	0.0061	9606.ENSP00000220849,9606.ENSP00000236980,9606.ENSP00000260731,9606.ENSP00000264951,9606.ENSP00000265038,9606.ENSP00000271628,9606.ENSP00000274008,9606.ENSP00000282074,9606.ENSP00000290541,9606.ENSP00000303398,9606.ENSP00000312709,9606.ENSP00000314193,9606.ENSP00000328901,9606.ENSP00000340823,9606.ENSP00000351575,9606.ENSP00000356919,9606.ENSP00000362687,9606.ENSP00000362820,9606.ENSP00000370625,…	EIF3E,FASTKD2,KIF11,XRN1,ERCC8,SF3B4,SPATA5,SPC25,PSMB4,MTBP,TAF7,WDR75,GTF2H2,GTF2F2,BDP1,ATF6,DDX50,SRSF3,POLR2B,XRCC5,ECT2,APTX,RPL6,CMSS1,EIF2A,RPL7L1,NSUN4,RAD17,SLIRP,HNRNPC,NUP88,RBM8A,RSRC1
UniProt Keywords	KW-0690	Ribosome biogenesis	4	82	1.32	0.0061	9606.ENSP00000236980,9606.ENSP00000314193,9606.ENSP00000359688,9606.ENSP00000419740	FASTKD2,WDR75,RPF1,NSUN4
UniProt Keywords	KW-0699	rRNA-binding	3	24	1.73	0.0061	9606.ENSP00000236980,9606.ENSP00000359688,9606.ENSP00000419740	FASTKD2,RPF1,NSUN4
UniProt Keywords	KW-1017	Isopeptide bond	13	1706	0.51	0.0108	9606.ENSP00000260731,9606.ENSP00000274008,9606.ENSP00000314193,9606.ENSP00000324404,9606.ENSP00000356919,9606.ENSP00000362687,9606.ENSP00000375978,9606.ENSP00000376457,9606.ENSP00000380336,9606.ENSP00000403172,9606.ENSP00000451291,9606.ENSP00000463058,9606.ENSP00000481920	KIF11,SPATA5,WDR75,TCHP,ATF6,DDX50,XRCC5,ECT2,SMU1,RPL6,HNRNPC,RBM8A,MED6
UniProt Keywords	KW-0007	Acetylation	18	3341	0.36	0.0246	9606.ENSP00000220849,9606.ENSP00000260731,9606.ENSP00000271628,9606.ENSP00000290541,9606.ENSP00000306548,9606.ENSP00000314193,9606.ENSP00000319169,9606.ENSP00000340823,9606.ENSP00000362820,9606.ENSP00000375978,9606.ENSP00000376457,9606.ENSP00000380336,9606.ENSP00000403172,9606.ENSP00000417229,9606.ENSP00000451291,9606.ENSP00000458954,9606.ENSP00000463058,9606.ENSP00000481920	EIF3E,KIF11,SF3B4,PSMB4,MRPL13,WDR75,PRMT5,GTF2F2,SRSF3,XRCC5,ECT2,SMU1,RPL6,EIF2A,HNRNPC,NUP88,RBM8A,MED6

## Sheet: Mineralization
#category	term ID	term description	observed gene count	background gene count	strength	false discovery rate	matching proteins in your network (IDs)	matching proteins in your network (labels)
STRING clusters	CL:28016	Structural constituent of tooth enamel, and amelotin	4	5	2.49	2.30e-05	9606.ENSP00000313809,9606.ENSP00000341013,9606.ENSP00000379383,9606.ENSP00000379401	AMBN,AMTN,ENAM,ODAM
STRING clusters	CL:36242	Keratinization, and S-100/ICaBP type calcium binding domain	4	64	1.38	0.0221	9606.ENSP00000317895,9606.ENSP00000334187,9606.ENSP00000357753,9606.ENSP00000357791	RPTN,LCE1F,IVL,HRNR
TISSUES	BTO:0001663	Ameloblast	3	5	2.36	0.0017	9606.ENSP00000313809,9606.ENSP00000341013,9606.ENSP00000379383	AMBN,AMTN,ENAM
TISSUES	BTO:0001844	Tooth enamel	3	5	2.36	0.0017	9606.ENSP00000313809,9606.ENSP00000341013,9606.ENSP00000379383	AMBN,AMTN,ENAM
TISSUES	BTO:0001942	Mandibular incisor	2	2	2.58	0.0126	9606.ENSP00000313809,9606.ENSP00000379383	AMBN,ENAM
TISSUES	BTO:0001723	Enamel epithelium	2	3	2.41	0.0157	9606.ENSP00000313809,9606.ENSP00000379383	AMBN,ENAM
TISSUES	BTO:0001741	Incisor	2	3	2.41	0.0157	9606.ENSP00000313809,9606.ENSP00000379383	AMBN,ENAM
TISSUES	BTO:0005142	Ameloblastic layer	2	4	2.28	0.0157	9606.ENSP00000313809,9606.ENSP00000379383	AMBN,ENAM
UniProt Keywords	KW-0091	Biomineralization	4	31	1.69	0.0014	9606.ENSP00000313809,9606.ENSP00000341013,9606.ENSP00000379383,9606.ENSP00000379401	AMBN,AMTN,ENAM,ODAM
UniProt Keywords	KW-0986	Amelogenesis imperfecta	3	24	1.68	0.0157	9606.ENSP00000313809,9606.ENSP00000341013,9606.ENSP00000379383	AMBN,AMTN,ENAM
UniProt Keywords	KW-0494	Milk protein	2	4	2.28	0.0222	9606.ENSP00000301046,9606.ENSP00000341030	LALBA,CSN2
UniProt Keywords	KW-0417	Keratinization	3	38	1.48	0.0278	9606.ENSP00000334187,9606.ENSP00000357753,9606.ENSP00000357791	LCE1F,IVL,HRNR

## Sheet: Vitamin B12 metabolism
#category	term ID	term description	observed gene count	background gene count	strength	false discovery rate	matching proteins in your network (IDs)	matching proteins in your network (labels)
Reactome	HSA-196741	Cobalamin (Cbl, vitamin B12) transport and metabolism	3	21	1.88	0.0265	9606.ENSP00000257248,9606.ENSP00000257264,9606.ENSP00000389060	GIF,TCN1,MMADHC
WikiPathways	WP4271	Vitamin B12 disorders	3	13	2.09	0.0023	9606.ENSP00000257248,9606.ENSP00000257264,9606.ENSP00000389060	GIF,TCN1,MMADHC
UniProt Keywords	KW-0171	Cobalt transport	2	3	2.55	0.0233	9606.ENSP00000257248,9606.ENSP00000257264	GIF,TCN1
